# Supplementary material for: Assessing the causal association of pregnancy complications with diabetes and cardiovascular disease
Source: Front Endocrinol (Lausanne). 2024 Jun 5;15:1293292. doi: 10.3389/fendo.2024.1293292 (PMC11188328; doi:10.3389/fendo.2024.1293292)
Supplement: Supplementary file 5 [file Table_1.xlsx]

## Sheet: Table S1
Table S1. Definitions of pregnancy outcomes in FinnGen.
(a) Gestational diabetes mellitus (GDM)
Cohort	Source	Details	Variable ID	Case	Control	GWAS conducted in female only
FinnGen	National-wide registries (Drug purchase and drug reimbursement, Digital and population data services agency, Statistics Finland, Register of primary health care visits: AVOHILMO, Care register for health care: HILMO, Finnish cancer registry)	International Classification of Diseases (ICD)-10: O24.4; ICD-9: 648.8A	GEST_DIABETES	Women who ever had an episode of ICD-10 O24.4 or ICD-9 648.8A.	Women who never had an episode of ICD-10 O24.4 and ICD-9 648.8A.	Yes
a Women with pre-existing diabetes and glycosuria were not included in either cases or controls.
(b) Hypertensive disorders in pregnancy (HDPs)
Cohort	Source	Details	Variable ID	Case	Control	GWAS conducted in female only
FinnGen	National-wide registries (Drug purchase and drug reimbursement, Digital and population data services agency, Statistics Finland, Register of primary health care visits: AVOHILMO, Care register for health care: HILMO, Finnish cancer registry)	ICD-10: O10, O11, O13, O14, O15, O16; ICD-9: 642; ICD-8: 63701, 63703, 63704, 63709, 63710, 63799, 66120	O15_HYPTENSPREG	Women who ever had an episode of ICD-10 O10, O11, O13, O14, O15, O16; ICD-9 642; or ICD-8 63701, 63703, 63704, 63709, 63710, 63799, 66120.	Women who had no past hypertensive disorder in pregnancy or parous.	Yes
(c) Gestational hypertension (GH)
Cohort	Source	Details	Variable ID	Case	Control	GWAS conducted in female only
FinnGen	National-wide registries (Drug purchase and drug reimbursement, Digital and population data services agency, Statistics Finland, Register of primary health care visits: AVOHILMO, Care register for health care: HILMO, Finnish cancer registry)	ICD-10: O13; ICD-9: 6423; ICD-8: 63701	O15_GESTAT_HYPERT	Women who ever had an episode of ICD-10 O13, ICD-9 6423, or ICD-8 63701.	Women who had no past hypertensive disorder in pregnancy or parous.	Yes
(d) Spontaneous abortion (SA)
Cohort	Source	Details	Variable ID	Case	Control	GWAS conducted in female only
FinnGen	National-wide registries (Drug purchase and drug reimbursement, Digital and population data services agency, Statistics Finland, Register of primary health care visits: AVOHILMO, Care register for health care: HILMO, Finnish cancer registry)	ICD-10: O03, ICD-9: 634, ICD-8: 643	O15_ABORT_SPONTAN	Women who ever had an episode of ICD-10 O03, ICD-9 634, or ICD-8 643.	Women who never had an episode of O00 Ectopic pregnancy, O01 Hydatidiform mole, O02 Other abnormal products of conception, O03 Spontaneous abortion, O04 Medical abortion, O05 Other abortion, O06 Unspecified abortion, O07 Failed attempted abortion, O08 Complications following abortion and ectopic and molar pregnancy in ICD-10, and the equivelants in ICD-9 and ICD-8.	Yes
(e) Pregnancy with abortive outcome (PA)
Cohort	Source	Details	Variable ID	Case	Control	GWAS conducted in female only
FinnGen	National-wide registries (Drug purchase and drug reimbursement, Digital and population data services agency, Statistics Finland, Register of primary health care visits: AVOHILMO, Care register for health care: HILMO, Finnish cancer registry)	ICD-10: O0, ICD-9: 63, ICD-8: 64	O15_PREG_ABORT	Women who ever had an episode of ICD-10 O0, ICD-9 63, or ICD-8 64.	Women who never had an episode of ICD-10 O0, ICD-9 63, or ICD-8 64.	Yes
(f) Preterm birth (PTB)
Cohort	Source	Details	Variable ID	Case	Control	GWAS conducted in female only
FinnGen	National-wide registries (Drug purchase and drug reimbursement, Digital and population data services agency, Statistics Finland, Register of primary health care visits: AVOHILMO, Care register for health care: HILMO, Finnish cancer registry)	ICD-10: O60, ICD-9: 644, ICD-8: 634.97	O15_PRETERM	Women who ever had an episode of ICD-10 O60, ICD-9 644, or ICD-8 634.97.	Women who never had an episode of ICD-10 O60, ICD-9 644, or ICD-8 634.97.	Yes
(g) Spontaneous delivery (SD)
Cohort	Source	Details	Variable ID	Case	Control	GWAS conducted in female only
FinnGen	National-wide registries (Drug purchase and drug reimbursement, Digital and population data services agency, Statistics Finland, Register of primary health care visits: AVOHILMO, Care register for health care: HILMO, Finnish cancer registry)	ICD-10: O80 , ICD-9: 650, ICD-8: 650	O15_DELIV_SPONT	Women who ever had an episode of ICD-10 O80, ICD-9 650, or ICD-8 650	Women who never had an episode of ICD-10 O80, ICD-9 650, ICD-8 650	Yes

## Sheet: Table S2
Table S2. Definitions of diabetes-related traits, stroke, and coronary heart disease (CHD) in GWAS Catalog, MAGIC, MEGASTROKE, CARDIoGRAMplusC4D, UK Biobank (UKB).
(a) Diabetes
Cohort	Source	Details	Variable ID	Case	Control	GWAS conducted in female only	Adjusted covariates	Ethic committee	Approval ID
GWAS Catalog	Genome-wide genotyping array of participants of self-reported diseases	Either fasting glucose ≥6.1 mmol/l or 2-hour postload glucose ≥7.8 mmol/l.	Not applicable	Participants who ever had a diagnosis of diabetes.	Participants who never had a diagnosis of diabetes.	No	Sex, Age, BMI, assessment center, ethnicity, batch, and the first 20 principal components (PCs)	Research Tissue Bank (RTB)	16/NW/0274
UKB	Questionnaire in the initial assessemnt	Non-cancer illness code, self-reported: diabetes	20002_1220	Women who ever had a diagnosis of diabetes.	Women who never had a diagnosis of diabetes.	Yes	Sex, age, age^2, and PCs 1-20	North West Multi-centre Research Ethics Committee	Not applicable
(b) Fasting glucose (FG)
Cohort	Source	Details	Variable ID	Participants		GWAS conducted in female only	Adjusted covariates	Ethic committee (PMID)	Approval ID (PMID)
MAGIC	Measurement for FG in mmol/l a	Individuals were excluded if they had type 1 or type 2 diabetes (defined by physician diagnosis); reported use of diabetes-relevant medication(s); or had a FG ≥7 mmol/L, 2hGlu ≥11.1mmol/L, or HbA1c ≥ 6.5%	Not applicable	Participants who never had the following situations were included: if they had type 1 or type 2 diabetes (defined by physician diagnosis); reported use of diabetes-relevant medication(s); or had a FG ≥7 mmol/L, 2hGlu ≥11.1mmol/L, or HbA1c ≥ 6.5%.		No	Sex, age, BMI, center, PCs	34059833	34059833
UKB	Measurement in the initial assessment	Glucose (quantile)	30740_irnt	Women who never had a diagnosis of diabetes were measured for FG in the initial assessment.		Yes	Sex, age, age^2, and PCs 1-20	North West Multi-centre Research Ethics Committee	Not applicable
a Measures for FG taken from whole blood were corrected to plasma level using the correction factor 1.13
(c) Fasting insulin (FI)
Cohort	Source	Details	Variable ID	Participants		GWAS conducted in female only	Adjusted covariates	Ethic committee (PMID)	Approval ID (PMID)
MAGIC	Measurement for FI in pmol/l a	Individuals were excluded if they had type 1 or type 2 diabetes (defined by physician diagnosis); reported use of diabetes-relevant medication(s); or had a FG ≥7 mmol/L, 2hGlu ≥11.1mmol/L, or HbA1c ≥ 6.5%	Not applicable	Participants who never had the following situations were included: if they had type 1 or type 2 diabetes (defined by physician diagnosis); reported use of diabetes-relevant medication(s); or had a FG ≥7 mmol/L, 2hGlu ≥11.1mmol/L, or HbA1c ≥ 6.5%.		No	Sex, age, BMI, center, PCs	34059833	34059833
MAGIC	Venipuncture was performed on study participants under 12-hour fasting conditions	Participants with known diabetes, on anti-diabetic treatment, or with FG ≥7 mmol/L were excluded.	Not applicable	Participants with known diabetes, on anti-diabetic treatment, or with FG ≥7 mmol/L were excluded.		No	Sex, age, age^2, BMI, clinical sites, PCs	20081858	20081858
a Measures for FI taken from whole blood were corrected to plasma level using the correction factor 1.13
(d) 2h Glucose (2h Glu)
Cohort	Source	Details	Variable ID	Participants		GWAS conducted in female only	Adjusted covariates	Ethic committee (PMID)	Approval ID (PMID)
MAGIC	Measurement for 2h Glu in mmol/l a	Individuals were excluded if they had type 1 or type 2 diabetes (defined by physician diagnosis); reported use of diabetes-relevant medication(s); or had a FG ≥7 mmol/L, 2hGlu ≥11.1mmol/L, or HbA1c ≥ 6.5%	Not applicable	Participants who never had the following situations were included: if they had type 1 or type 2 diabetes (defined by physician diagnosis); reported use of diabetes-relevant medication(s); or had a FG ≥7 mmol/L, 2hGlu ≥11.1mmol/L, or HbA1c ≥ 6.5%.		No	Sex, age, BMI, center, PCs	34059833	34059833
MAGIC	Measurement for 75g OGTT (fasting, 30 min, 120 min), serum	Participants who were non-fasting, known type 1 or type 2 diabetes, diabetes ascertained by OGTT were excluded.	Not applicable	Non-fasting individuals, known type 1 or type 2 diabetes, diabetes ascertained by OGTT were excluded.		No	Sex, age, BMI, study sites	20081857	20081857
a 2hGlu measures were obtained 120 minutes after a glucose challenge in an oral glucose tolerance test (OGTT).
(e) Glycated hemoglobin (HbA1c)
Cohort	Source	Details	Variable ID	Participants		GWAS conducted in female only	Adjusted covariates	Ethic committee (PMID)	Approval ID (PMID)
MAGIC	Measurement for HbA1c in % [where possible, studies reported HbA1c as a National Glycohemoglobin Standardization Program (NGSP) percent]	Individuals were excluded if they had type 1 or type 2 diabetes (defined by physician diagnosis); reported use of diabetes-relevant medication(s); or had a FG ≥7 mmol/L, 2hGlu ≥11.1mmol/L, or HbA1c ≥ 6.5%	Not applicable	Participants who never had the following situations were included: if they had type 1 or type 2 diabetes (defined by physician diagnosis); reported use of diabetes-relevant medication(s); or had a FG ≥7 mmol/L, 2hGlu ≥11.1mmol/L, or HbA1c ≥ 6.5%.		No	Sex, age, BMI, center, PCs	34059833	34059833
UKB	Measurement in the initial assessemnt	Glycated haemoglobin (quantile)	30750_irnt	Women who never had a diagnosis of diabetes were measured for HbA1c in the initial assessment.		Yes	Sex, age, age^2, and PCs 1-20	North West Multi-centre Research Ethics Committee	Not applicable
(f) Stroke
Cohort	Source	Details	Variable ID	Case	Control	GWAS conducted in female only	Adjusted covariates	Ethic committee (PMID)	Approval ID (PMID)
MEGASTROKE	Based on the diagnosis of doctor or medical records.	Any stroke	Not applicable	Participants who ever had a diagnosis of stroke.	Participants who never had a diagnosis of stroke.	No	Sex, age, center, and PCs 1-4	29531354	29531354
UKB	Questionnaire in the initial assessemnt	Non-cancer illness code, self-reported: stroke	20002_1081	Women who ever had a diagnosis of stroke.	Women who never had a diagnosis of stroke.	Yes	Sex, age, age^2, and PCs 1-20	North West Multi-centre Research Ethics Committee	Not applicable
(g) Coronary heart disease (CHD)
Cohort	Source	Details	Variable ID	Case	Control	GWAS conducted in female only	Adjusted covariates	Ethic committee (PMID)	Approval ID (PMID)
CARDIoGRAMplusC4D	Based on the diagnosis of doctor or medical records.	An inclusive diagnosis of CAD (myocardial infarction, acute coronary syndrome, chronic stable angina, or coronary stenosis >50%).	Not applicable	Participants who ever had a diagnosis of myocardial infarction, acute coronary syndrome, chronic stable angina, or coronary stenosis >50%.	Participants who never had a diagnosis of myocardial infarction, acute coronary syndrome, chronic stable angina, or coronary stenosis >50%.	No	Sex, age, BMI, center, and PCs	26343387	26343387
UKB	Questionnaire in the initial assessemnt	Diagnoses - main ICD10: I25 Chronic ischaemic heart disease	I25	Women who ever had a diagnosis of ICD-10 I25.	Women who never had a diagnosis of ICD-10 I25.	Yes	Sex, age, age^2, and PCs 1-20	North West Multi-centre Research Ethics Committee	Not applicable

## Sheet: Table S3
Table S3. List of the SNPs of all the exposures after clumping.
	SNP	effect_allele.exposure	other_allele.exposure	beta.exposure	se.exposure	eaf.exposure	pval.exposure	exposure	R2	F
1	rs780094	C	T	0.104466	0.0138148	0.645296	3.97e-14	GDM	0.0049958	1058.74
2	rs1402837	T	C	0.0973908	0.0171684	0.170247	1.41e-08	GDM	0.00267975	566.592
3	rs7713317	G	A	-0.147786	0.0142618	0.315703	3.68e-25	GDM	0.0094367	2008.85
4	rs7766070	A	C	0.103875	0.0137284	0.33177	3.84e-14	GDM	0.00478426	1013.7
5	rs9275373	A	G	0.145166	0.0195295	0.120292	1.06e-13	GDM	0.00446	944.685
6	rs34872471	C	T	0.157029	0.0159591	0.202526	7.61e-23	GDM	0.00796502	1693.05
7	rs78020513	C	T	0.230041	0.038977	0.0269555	3.59e-09	GDM	0.00277601	587.001
8	rs7123869	C	T	0.274896	0.0429799	0.0201988	1.6e-10	GDM	0.0029911	632.619
9	rs10830963	G	C	0.365067	0.0131856	0.357995	1.01e-168	GDM	0.0612619	13761.2
10	rs76895963	G	T	-0.229712	0.0415675	0.0305473	3.27e-08	GDM	0.00312534	661.1
11	rs74628648	T	C	-0.146367	0.0251724	0.078421	6.08e-09	GDM	0.00309657	654.996
12	rs13306561	G	A	-0.143954	0.0177469	0.145135	5e-16	HDPs	0.00514218	1089.93
13	rs7589428	G	A	-0.0691127	0.0121859	0.490313	1.42e-08	HDPs	0.00238739	504.628
14	rs11681248	T	C	0.0884239	0.0126523	0.618812	2.77e-12	HDPs	0.00368865	780.698
15	rs9855086	T	A	-0.0873762	0.0122368	0.462978	9.3e-13	HDPs	0.00379637	803.584
16	rs10857147	T	A	0.11613	0.0129951	0.313966	4.02e-19	HDPs	0.00580961	1232.22
17	rs12656497	C	T	0.0999318	0.0123853	0.586533	7.11e-16	HDPs	0.00484363	1026.34
18	rs10882398	A	T	0.0848303	0.0124174	0.592953	8.4e-12	HDPs	0.00347374	735.053
19	rs2782981	C	T	0.0717868	0.012865	0.654424	2.4e-08	HDPs	0.00233089	492.659
20	rs604723	C	T	0.0811858	0.014011	0.741546	6.86e-09	HDPs	0.00252645	534.098
21	rs7139122	A	G	0.273648	0.0392719	0.0204967	3.21e-12	HDPs	0.0030068	635.95
22	rs7137828	T	C	-0.0805659	0.0122808	0.585364	5.37e-11	HDPs	0.00315083	666.51
23	rs11642015	T	C	0.0725758	0.0122698	0.416595	3.32e-09	HDPs	0.00256034	541.28
24	rs167479	G	T	0.0950738	0.0123515	0.575132	1.39e-14	HDPs	0.00441747	935.635
25	rs2208589	G	A	0.122572	0.0201687	0.889289	1.22e-09	HDPs	0.00295833	625.668
26	rs6015445	C	G	0.128508	0.0160421	0.163062	1.14e-15	HDPs	0.00450751	954.793
27	rs12564002	A	G	-0.158548	0.0259098	0.111268	9.40243e-10	GH	0.00497156	168.846
28	rs10420713	A	G	-0.101989	0.0208486	0.181306	9.98826e-07	GH	0.00308795	104.676
29	rs4954569	T	C	-0.0830896	0.0169241	0.326647	9.1283e-07	GH	0.003037	102.944
30	rs77044088	G	C	0.136834	0.0207659	0.162345	4.41672e-11	GH	0.0050924	172.971
31	rs7642903	T	C	-0.0802814	0.016849	0.328163	1.89082e-06	GH	0.00284193	96.3125
32	rs138112461	T	G	0.45265	0.0964475	0.00517561	2.6893e-06	GH	0.00210991	71.4518
33	rs60304293	C	G	0.0703593	0.0153251	0.0511539	4.41e-06	PA	0.00048056	101.383
34	rs79735214	C	T	-0.0841297	0.0158986	0.0506499	1.21e-07	PA	0.000680665	143.628
35	rs72786641	T	G	-0.0869062	0.0175333	0.0409323	7.17e-07	PA	0.000592989	125.117
36	rs139131704	C	A	-0.0763861	0.0164955	0.0463914	3.64e-06	PA	0.000516257	108.918
37	rs1836680	C	T	0.0951474	0.0207192	0.0279662	4.39e-06	PA	0.000492197	103.84
38	rs16828194	A	G	-0.0512517	0.0109891	0.110841	3.1e-06	PA	0.000517758	109.235
39	rs72891716	A	G	-0.0710699	0.0154564	0.0526204	4.26e-06	PA	0.000503593	106.245
40	rs115766559	G	C	-0.0500375	0.0106432	0.117866	2.58e-06	PA	0.000520648	109.845
41	rs58640099	A	G	-0.0315969	0.00688956	0.552611	4.51e-06	PA	0.000493655	104.148
42	rs2284174	C	T	0.0502837	0.0106097	0.11714	2.14e-06	PA	0.000522976	110.337
43	rs9478607	C	G	0.0493493	0.0101935	0.12928	1.29e-06	PA	0.000548279	115.678
44	rs849916	A	G	0.039143	0.00795379	0.240142	8.6e-07	PA	0.000559163	117.976
45	rs17168776	T	G	-0.0599831	0.013047	0.0756938	4.28e-06	PA	0.000503459	106.217
46	rs4738382	A	C	-0.0411807	0.00824181	0.221952	5.84e-07	PA	0.00058571	123.58
47	rs7016540	C	A	-0.0321185	0.00688566	0.537699	3.09e-06	PA	0.000512867	108.203
48	rs11781011	C	T	-0.0326448	0.00683499	0.46795	1.79e-06	PA	0.000530652	111.957
49	rs755147	G	C	0.0384618	0.00764194	0.279463	4.83e-07	PA	0.000595758	125.701
50	rs9695148	C	T	0.0442176	0.00932991	0.160356	2.14e-06	PA	0.000526503	111.081
51	rs35450523	A	G	0.0351488	0.00765907	0.271419	4.45e-06	PA	0.000488618	103.084
52	rs1898357	C	T	-0.0475456	0.0086642	0.805204	4.07e-08	PA	0.000709148	149.643
53	rs10767734	T	C	-0.037891	0.00704908	0.374139	7.65e-08	PA	0.000672377	141.878
54	rs2249388	G	A	-0.0347664	0.0071507	0.354202	1.16e-06	PA	0.000552964	116.667
55	rs1342669	C	T	-0.0337353	0.00685303	0.452068	8.54e-07	PA	0.000563806	118.956
56	rs142050731	A	C	-0.109029	0.02369	0.0218063	4.18e-06	PA	0.000507132	106.992
57	rs17701958	A	G	0.0495343	0.00955072	0.150351	2.14e-07	PA	0.000626885	132.273
58	rs17271549	C	G	0.0339457	0.00737606	0.306542	4.18e-06	PA	0.000489903	103.355
59	rs4793879	T	C	-0.0315661	0.00683752	0.493996	3.9e-06	PA	0.000498137	105.094
60	rs6048778	G	A	-0.0356249	0.00709229	0.634313	5.09e-07	PA	0.000588776	124.227
61	rs2492077	A	C	-0.0886154	0.018138	0.75562	1.03e-06	PTB	0.00290013	498.185
62	rs7591150	C	G	-0.0774802	0.01613	0.619487	1.56e-06	PTB	0.00283017	486.134
63	rs3769996	A	G	0.115572	0.0251547	0.10516	4.34e-06	PTB	0.0025138	431.654
64	rs141592655	T	C	-0.215719	0.0465556	0.0332124	3.59e-06	PTB	0.0029884	513.393
65	rs6441042	G	C	-0.0783243	0.0157701	0.519109	6.81e-07	PTB	0.00306287	526.226
66	rs148298502	C	T	0.327838	0.0662409	0.0122009	7.45e-07	PTB	0.00259065	444.885
67	rs2946160	A	G	-0.0986625	0.0190205	0.785435	2.14e-07	PTB	0.00328098	563.822
68	rs28732155	A	C	0.905811	0.186557	0.00348291	1.2e-06	PTB	0.0056955	981.125
69	rs28419237	C	G	0.0985904	0.0213544	0.155064	3.9e-06	PTB	0.00254703	437.374
70	rs148537967	T	C	0.24415	0.0482841	0.0241191	4.27e-07	PTB	0.00280609	481.985
71	rs1479107	G	A	-0.0872887	0.0182852	0.764635	1.81e-06	PTB	0.00274247	471.028
72	rs2031936	A	G	-0.100216	0.0217383	0.163807	4.02e-06	PTB	0.00275133	472.554
73	rs4906919	G	A	-0.0780132	0.0166391	0.361094	2.75e-06	PTB	0.00280817	482.344
74	rs8109033	T	C	0.0744141	0.0162511	0.555751	4.67e-06	PTB	0.00273431	469.622
75	rs12975912	G	A	0.180597	0.0337611	0.0513434	8.83e-08	PTB	0.0031772	545.932
76	rs12121555	G	A	0.0729594	0.0158396	0.154864	4.1e-06	SA	0.00139338	232.358
77	rs114302088	A	G	-0.228223	0.0457114	0.0182363	5.95e-07	SA	0.00186506	311.161
78	rs147215730	A	G	-0.132908	0.0286453	0.0452463	3.49e-06	SA	0.00152618	254.538
79	rs1511817	A	G	0.0572371	0.0124203	0.682036	4.06e-06	SA	0.00142092	236.957
80	rs140657628	G	A	-0.280321	0.0590442	0.0112644	2.06e-06	SA	0.00175037	291.993
81	rs2624524	T	C	-0.0597075	0.0126755	0.299099	2.47e-06	SA	0.00149472	249.282
82	rs62515194	A	T	-0.11443	0.022154	0.0768014	2.4e-07	SA	0.00185684	309.787
83	rs7850545	C	G	0.0626772	0.0135712	0.233709	3.87e-06	SA	0.00140708	234.645
84	rs118081440	A	G	-0.68052	0.146151	0.00227887	3.22e-06	SA	0.00210591	351.429
85	rs7094415	T	C	-0.0534571	0.0116826	0.547083	4.74e-06	SA	0.00141616	236.162
86	rs117054283	C	T	0.134594	0.0292867	0.0379584	4.31e-06	SA	0.00132307	220.618
87	rs75593361	C	T	0.281039	0.0603911	0.00818835	3.26e-06	SA	0.00128289	213.909
88	rs1290796	C	T	-0.119288	0.0242122	0.942841	8.36e-07	SA	0.00153372	255.797
89	rs111479703	T	C	-0.17709	0.0364241	0.0285399	1.16e-06	SA	0.00173898	290.09
90	rs140557522	A	G	0.0897363	0.0191175	0.0988763	2.68e-06	SA	0.00143497	239.303
91	rs72843020	G	A	-0.7596	0.165756	0.00189632	4.59e-06	SA	0.00218417	364.518
92	rs11696612	G	A	-0.16765	0.0314616	0.0383428	9.89e-08	SA	0.00207272	345.879
93	rs56318008	T	C	-0.047621	0.00870421	0.164342	4.47e-08	SD	0.00062288	123.987
94	rs11164227	T	A	-0.058982	0.0128004	0.0697452	4.07e-06	SD	0.000451425	89.8429
95	rs13014982	A	G	0.033456	0.00679832	0.345162	8.6e-07	SD	0.000505982	100.706
96	rs72981208	T	C	-0.0664528	0.0140359	0.0566409	2.2e-06	SD	0.000471915	93.9228
97	rs143653437	T	C	-0.113599	0.0246586	0.0182169	4.09e-06	SD	0.000461603	91.8696
98	rs77839245	A	G	-0.142418	0.0289733	0.0127373	8.86e-07	SD	0.000510117	101.53
99	rs189195	G	A	0.0498269	0.010857	0.901862	4.45e-06	SD	0.000439476	87.4638
100	rs34929649	C	T	-0.0341746	0.0067772	0.344974	4.59e-07	SD	0.000527815	105.054
101	rs2347923	A	C	-0.0408421	0.0068848	0.675025	2.99e-09	SD	0.00073184	145.692
102	rs2803068	C	T	-0.0301256	0.00653685	0.425475	4.05e-06	SD	0.000443695	88.3038
103	rs1885821	G	A	-0.187766	0.0375472	0.00848813	5.71e-07	SD	0.000593436	118.123
104	rs72816291	T	C	-0.0492053	0.0107185	0.100345	4.42e-06	SD	0.000437145	86.9997
105	rs697194	A	G	-0.0301132	0.00647372	0.48344	3.29e-06	SD	0.000452905	90.1377
106	rs78630851	T	C	-0.0756071	0.0155113	0.0450691	1.09e-06	SD	0.000492046	97.9315
107	rs1149869	C	T	-0.0687553	0.0143712	0.0530935	1.72e-06	SD	0.000475325	94.6019
108	rs9597010	A	T	-0.0393919	0.00861228	0.170911	4.79e-06	SD	0.000439759	87.5202
109	rs8004200	G	C	0.0328111	0.00646361	0.480278	3.85e-07	SD	0.000537447	106.972
110	rs55778287	C	G	0.0943627	0.0197792	0.0275292	1.83e-06	SD	0.000476761	94.8878
111	rs7209460	T	C	0.0361976	0.00699992	0.692808	2.33e-07	SD	0.000557715	111.009
112	rs6011779	T	C	-0.0344639	0.00751416	0.756292	4.51e-06	SD	0.000437843	87.1386
113	rs139497936	C	T	-0.114086	0.0245839	0.0175017	3.47e-06	SD	0.000447617	89.0848
114	rs1557557	G	A	0.0445311	0.00971313	0.873827	4.55e-06	SD	0.000437269	87.0244
Abbreviations: GDM, gestational diabetes mellitus; HDPs, hypertensive disorders in pregnancy; GH, gestational hypertension; PA, pregnancy with abortive outcomes; PTB, preterm birth;SA, spontaneous abortion; SD, spontaneous delivery.

## Sheet: Table S4
Table S4. Harmonization data_pregnancy complications and diabetes and cardiovascular diseases from the training sets.
SNP	effect_allele.exposure	other_allele.exposure	effect_allele.outcome	other_allele.outcome	beta.exposure	beta.outcome	eaf.exposure	eaf.outcome	remove	PAlindromic	ambiguous	id.outcome	se.outcome	pval.outcome	outcome	mr_keep.outcome	pval_origin.outcome	data_source.outcome	pval.exposure	se.exposure	exposure	mr_keep.exposure	pval_origin.exposure	id.exposure	data_source.exposure	action	mr_keep
rs74628648	T	C	T	C	-0.146367	-0.00357228	0.078421	0.055797	FALSE	FALSE	FALSE	diabetes	0.000942674	9.4e-05	diabetes	TRUE	reported	textfile	6.08e-09	0.0251724	GDM	TRUE	reported	GDM	textfile	2	TRUE
rs7713317	G	A	G	A	-0.147786	-0.00145617	0.315703	0.285429	FALSE	FALSE	FALSE	diabetes	0.000479993	0.0022	diabetes	TRUE	reported	textfile	3.68e-25	0.0142618	GDM	TRUE	reported	GDM	textfile	2	TRUE
rs7123869	C	T	C	T	0.274896	0.00173902	0.0201988	0.021358	FALSE	FALSE	FALSE	diabetes	0.0015145	0.27	diabetes	TRUE	reported	textfile	1.6e-10	0.0429799	GDM	TRUE	reported	GDM	textfile	2	TRUE
rs1402837	T	C	T	C	0.0973908	0.000235876	0.170247	0.233464	FALSE	FALSE	FALSE	diabetes	0.000511814	0.61	diabetes	TRUE	reported	textfile	1.41e-08	0.0171684	GDM	TRUE	reported	GDM	textfile	2	TRUE
rs78020513	C	T	C	T	0.230041	-7.22e-05	0.0269555	0.035566	FALSE	FALSE	FALSE	diabetes	0.00116904	0.96	diabetes	TRUE	reported	textfile	3.59e-09	0.038977	GDM	TRUE	reported	GDM	textfile	2	TRUE
rs11642015	T	C	T	C	0.0725758	0.00225628	0.416595	0.394836	FALSE	FALSE	FALSE	diabetes	0.000445766	5.2e-07	diabetes	TRUE	reported	textfile	3.32e-09	0.0122698	HDPs	TRUE	reported	HDPs	textfile	2	TRUE
rs11681248	T	C	T	C	0.0884239	-0.00196669	0.618812	0.683009	FALSE	FALSE	FALSE	diabetes	0.00049716	0.00011	diabetes	TRUE	reported	textfile	2.77e-12	0.0126523	HDPs	TRUE	reported	HDPs	textfile	2	TRUE
rs2782981	C	T	C	T	0.0717868	-0.00178442	0.654424	0.717478	FALSE	FALSE	FALSE	diabetes	0.00048141	0.0002	diabetes	TRUE	reported	textfile	2.4e-08	0.012865	HDPs	TRUE	reported	HDPs	textfile	2	TRUE
rs13306561	G	A	G	A	-0.143954	-0.00180518	0.145135	0.164874	FALSE	FALSE	FALSE	diabetes	0.00058391	0.0026	diabetes	TRUE	reported	textfile	5e-16	0.0177469	HDPs	TRUE	reported	HDPs	textfile	2	TRUE
rs10857147	T	A	T	A	0.11613	0.00113019	0.313966	0.286925	FALSE	TRUE	FALSE	diabetes	0.000481386	0.028	diabetes	TRUE	reported	textfile	4.02e-19	0.0129951	HDPs	TRUE	reported	HDPs	textfile	2	TRUE
rs9855086	T	A	T	A	-0.0873762	-0.000705827	0.462978	0.458687	FALSE	TRUE	TRUE	diabetes	0.000435336	0.086	diabetes	TRUE	reported	textfile	9.3e-13	0.0122368	HDPs	TRUE	reported	HDPs	textfile	2	FALSE
rs7589428	G	A	G	A	-0.0691127	0.000579322	0.490313	0.507292	FALSE	FALSE	FALSE	diabetes	0.00043568	0.21	diabetes	TRUE	reported	textfile	1.42e-08	0.0121859	HDPs	TRUE	reported	HDPs	textfile	2	TRUE
rs167479	G	T	G	T	0.0950738	-0.000456266	0.575132	0.528544	FALSE	FALSE	FALSE	diabetes	0.000435282	0.26	diabetes	TRUE	reported	textfile	1.39e-14	0.0123515	HDPs	TRUE	reported	HDPs	textfile	2	TRUE
rs6015445	C	G	C	G	0.128508	0.000667047	0.163062	0.10372	FALSE	TRUE	FALSE	diabetes	0.000712214	0.29	diabetes	TRUE	reported	textfile	1.14e-15	0.0160421	HDPs	TRUE	reported	HDPs	textfile	2	TRUE
rs2208589	G	A	G	A	0.122572	0.000290729	0.889289	0.775201	FALSE	FALSE	FALSE	diabetes	0.000527863	0.53	diabetes	TRUE	reported	textfile	1.22e-09	0.0201687	HDPs	TRUE	reported	HDPs	textfile	2	TRUE
rs10882398	A	T	A	T	0.0848303	0.000255176	0.592953	0.568495	FALSE	TRUE	TRUE	diabetes	0.000440661	0.63	diabetes	TRUE	reported	textfile	8.4e-12	0.0124174	HDPs	TRUE	reported	HDPs	textfile	2	FALSE
rs12656497	C	T	C	T	0.0999318	0.000173635	0.586533	0.596348	FALSE	FALSE	FALSE	diabetes	0.000441348	0.74	diabetes	TRUE	reported	textfile	7.11e-16	0.0123853	HDPs	TRUE	reported	HDPs	textfile	2	TRUE
rs604723	C	T	C	T	0.0811858	-0.000106822	0.741546	0.724885	FALSE	FALSE	FALSE	diabetes	0.000490422	0.79	diabetes	TRUE	reported	textfile	6.86e-09	0.014011	HDPs	TRUE	reported	HDPs	textfile	2	TRUE
rs7139122	A	G	A	G	0.273648	-5.28e-05	0.0204967	0.012405	FALSE	FALSE	FALSE	diabetes	0.00200661	0.99	diabetes	TRUE	reported	textfile	3.21e-12	0.0392719	HDPs	TRUE	reported	HDPs	textfile	2	TRUE
rs10420713	A	G	A	G	-0.101989	0.0002408	0.181306	0.130987	FALSE	FALSE	FALSE	diabetes	0.00064776	0.72	diabetes	TRUE	reported	textfile	9.99e-07	0.0208486	GH	TRUE	reported	GH	textfile	2	TRUE
rs12564002	A	G	A	G	-0.158548	-0.0003884	0.111268	0.107616	FALSE	FALSE	FALSE	diabetes	0.000699	0.65	diabetes	TRUE	reported	textfile	9.4e-10	0.0259098	GH	TRUE	reported	GH	textfile	2	TRUE
rs138112461	T	G	T	G	0.45265	0.0061466	0.00517561	0.010323	FALSE	FALSE	FALSE	diabetes	0.00222181	0.0074	diabetes	TRUE	reported	textfile	2.69e-06	0.0964475	GH	TRUE	reported	GH	textfile	2	TRUE
rs4954569	T	C	T	C	-0.0830896	0.00099554	0.326647	0.276293	FALSE	FALSE	FALSE	diabetes	0.000496	0.063	diabetes	TRUE	reported	textfile	9.13e-07	0.0169241	GH	TRUE	reported	GH	textfile	2	TRUE
rs7642903	T	C	T	C	-0.0802814	-0.0004835	0.328163	0.355011	FALSE	FALSE	FALSE	diabetes	0.00045404	0.31	diabetes	TRUE	reported	textfile	1.89e-06	0.016849	GH	TRUE	reported	GH	textfile	2	TRUE
rs77044088	G	C	G	C	0.136834	0.00046374	0.162345	0.103045	FALSE	TRUE	FALSE	diabetes	0.00071364	0.44	diabetes	TRUE	reported	textfile	4.42e-11	0.0207659	GH	TRUE	reported	GH	textfile	2	TRUE
rs79735214	C	T	C	T	-0.0841297	-0.00231802	0.0506499	0.04978	FALSE	FALSE	FALSE	diabetes	0.000997253	0.02	diabetes	TRUE	reported	textfile	1.21e-07	0.0158986	PA	TRUE	reported	PA	textfile	2	TRUE
rs17168776	T	G	T	G	-0.0599831	-0.00140512	0.0756938	0.093512	FALSE	FALSE	FALSE	diabetes	0.000743603	0.062	diabetes	TRUE	reported	textfile	4.28e-06	0.013047	PA	TRUE	reported	PA	textfile	2	TRUE
rs849916	A	G	A	G	0.039143	-0.000792848	0.240142	0.269449	FALSE	FALSE	FALSE	diabetes	0.000491817	0.1	diabetes	TRUE	reported	textfile	8.6e-07	0.00795379	PA	TRUE	reported	PA	textfile	2	TRUE
rs9478607	C	G	C	G	0.0493493	-0.00078015	0.12928	0.182642	FALSE	TRUE	FALSE	diabetes	0.000576568	0.18	diabetes	TRUE	reported	textfile	1.29e-06	0.0101935	PA	TRUE	reported	PA	textfile	2	TRUE
rs2249388	G	A	G	A	-0.0347664	-0.000551855	0.354202	0.394316	FALSE	FALSE	FALSE	diabetes	0.000448278	0.22	diabetes	TRUE	reported	textfile	1.16e-06	0.0071507	PA	TRUE	reported	PA	textfile	2	TRUE
rs7016540	C	A	C	A	-0.0321185	0.000456792	0.537699	0.582976	FALSE	FALSE	FALSE	diabetes	0.000446406	0.22	diabetes	TRUE	reported	textfile	3.09e-06	0.00688566	PA	TRUE	reported	PA	textfile	2	TRUE
rs72891716	A	G	A	G	-0.0710699	0.00129559	0.0526204	0.04375	FALSE	FALSE	FALSE	diabetes	0.0011005	0.24	diabetes	TRUE	reported	textfile	4.26e-06	0.0154564	PA	TRUE	reported	PA	textfile	2	TRUE
rs17701958	A	G	A	G	0.0495343	0.000522189	0.150351	0.206665	FALSE	FALSE	FALSE	diabetes	0.000537056	0.33	diabetes	TRUE	reported	textfile	2.14e-07	0.00955072	PA	TRUE	reported	PA	textfile	2	TRUE
rs6048778	G	A	G	A	-0.0356249	0.000454126	0.634313	0.585024	FALSE	FALSE	FALSE	diabetes	0.000440304	0.36	diabetes	TRUE	reported	textfile	5.09e-07	0.00709229	PA	TRUE	reported	PA	textfile	2	TRUE
rs4793879	T	C	T	C	-0.0315661	0.000345713	0.493996	0.499929	FALSE	FALSE	FALSE	diabetes	0.000441024	0.47	diabetes	TRUE	reported	textfile	3.9e-06	0.00683752	PA	TRUE	reported	PA	textfile	2	TRUE
rs11781011	C	T	C	T	-0.0326448	-0.000286398	0.46795	0.40904	FALSE	FALSE	FALSE	diabetes	0.00044176	0.5	diabetes	TRUE	reported	textfile	1.79e-06	0.00683499	PA	TRUE	reported	PA	textfile	2	TRUE
rs17271549	C	G	C	G	0.0339457	0.000298873	0.306542	0.256068	FALSE	TRUE	FALSE	diabetes	0.000497398	0.58	diabetes	TRUE	reported	textfile	4.18e-06	0.00737606	PA	TRUE	reported	PA	textfile	2	TRUE
rs1836680	C	T	C	T	0.0951474	-0.000595212	0.0279662	0.039643	FALSE	FALSE	FALSE	diabetes	0.00111824	0.58	diabetes	TRUE	reported	textfile	4.39e-06	0.0207192	PA	TRUE	reported	PA	textfile	2	TRUE
rs60304293	C	G	C	G	0.0703593	-0.00063351	0.0511539	0.038853	FALSE	TRUE	FALSE	diabetes	0.00116512	0.63	diabetes	TRUE	reported	textfile	4.41e-06	0.0153251	PA	TRUE	reported	PA	textfile	2	TRUE
rs755147	G	C	G	C	0.0384618	0.000182232	0.279463	0.268498	FALSE	TRUE	FALSE	diabetes	0.000493753	0.69	diabetes	TRUE	reported	textfile	4.83e-07	0.00764194	PA	TRUE	reported	PA	textfile	2	TRUE
rs9695148	C	T	C	T	0.0442176	0.000203144	0.160356	0.198038	FALSE	FALSE	FALSE	diabetes	0.000562664	0.7	diabetes	TRUE	reported	textfile	2.14e-06	0.00932991	PA	TRUE	reported	PA	textfile	2	TRUE
rs10767734	T	C	T	C	-0.037891	-0.000134069	0.374139	0.372507	FALSE	FALSE	FALSE	diabetes	0.000451191	0.72	diabetes	TRUE	reported	textfile	7.65e-08	0.00704908	PA	TRUE	reported	PA	textfile	2	TRUE
rs58640099	A	G	A	G	-0.0315969	9.76e-05	0.552611	0.439972	FALSE	FALSE	FALSE	diabetes	0.000440349	0.8	diabetes	TRUE	reported	textfile	4.51e-06	0.00688956	PA	TRUE	reported	PA	textfile	2	TRUE
rs16828194	A	G	A	G	-0.0512517	-0.000111431	0.110841	0.164057	FALSE	FALSE	FALSE	diabetes	0.000588471	0.81	diabetes	TRUE	reported	textfile	3.1e-06	0.0109891	PA	TRUE	reported	PA	textfile	2	TRUE
rs35450523	A	G	A	G	0.0351488	-0.000128868	0.271419	0.314111	FALSE	FALSE	FALSE	diabetes	0.000469298	0.81	diabetes	TRUE	reported	textfile	4.45e-06	0.00765907	PA	TRUE	reported	PA	textfile	2	TRUE
rs1342669	C	T	C	T	-0.0337353	-0.000127828	0.452068	0.450252	FALSE	FALSE	FALSE	diabetes	0.000436064	0.87	diabetes	TRUE	reported	textfile	8.54e-07	0.00685303	PA	TRUE	reported	PA	textfile	2	TRUE
rs4738382	A	C	A	C	-0.0411807	5.98e-06	0.221952	0.216424	FALSE	FALSE	FALSE	diabetes	0.000535106	0.94	diabetes	TRUE	reported	textfile	5.84e-07	0.00824181	PA	TRUE	reported	PA	textfile	2	TRUE
rs72786641	T	G	T	G	-0.0869062	-1.67e-05	0.0409323	0.058189	FALSE	FALSE	FALSE	diabetes	0.000934321	0.97	diabetes	TRUE	reported	textfile	7.17e-07	0.0175333	PA	TRUE	reported	PA	textfile	2	TRUE
rs2946160	A	G	A	G	-0.0986625	-0.0018573	0.785435	0.73613	FALSE	FALSE	FALSE	diabetes	0.000490624	0.00017	diabetes	TRUE	reported	textfile	2.14e-07	0.0190205	PTB	TRUE	reported	PTB	textfile	2	TRUE
rs148298502	C	T	C	T	0.327838	-0.00256579	0.0122009	0.026969	FALSE	FALSE	FALSE	diabetes	0.00134739	0.057	diabetes	TRUE	reported	textfile	7.45e-07	0.0662409	PTB	TRUE	reported	PTB	textfile	2	TRUE
rs2031936	A	G	A	G	-0.100216	0.000772646	0.163807	0.174501	FALSE	FALSE	FALSE	diabetes	0.000574188	0.18	diabetes	TRUE	reported	textfile	4.02e-06	0.0217383	PTB	TRUE	reported	PTB	textfile	2	TRUE
rs1479107	G	A	G	A	-0.0872887	0.000631309	0.764635	0.811158	FALSE	FALSE	FALSE	diabetes	0.000556433	0.23	diabetes	TRUE	reported	textfile	1.81e-06	0.0182852	PTB	TRUE	reported	PTB	textfile	2	TRUE
rs2492077	A	C	A	C	-0.0886154	-0.000438446	0.75562	0.741271	FALSE	FALSE	FALSE	diabetes	0.000497878	0.39	diabetes	TRUE	reported	textfile	1.03e-06	0.018138	PTB	TRUE	reported	PTB	textfile	2	TRUE
rs8109033	T	C	T	C	0.0744141	0.000314896	0.555751	0.578227	FALSE	FALSE	FALSE	diabetes	0.00046406	0.49	diabetes	TRUE	reported	textfile	4.67e-06	0.0162511	PTB	TRUE	reported	PTB	textfile	2	TRUE
rs3769996	A	G	A	G	0.115572	-0.000354667	0.10516	0.117867	FALSE	FALSE	FALSE	diabetes	0.000673225	0.57	diabetes	TRUE	reported	textfile	4.34e-06	0.0251547	PTB	TRUE	reported	PTB	textfile	2	TRUE
rs4906919	G	A	G	A	-0.0780132	0.000255981	0.361094	0.390774	FALSE	FALSE	FALSE	diabetes	0.000465379	0.63	diabetes	TRUE	reported	textfile	2.75e-06	0.0166391	PTB	TRUE	reported	PTB	textfile	2	TRUE
rs141592655	T	C	T	C	-0.215719	0.000601538	0.0332124	0.020445	FALSE	FALSE	FALSE	diabetes	0.0016066	0.7	diabetes	TRUE	reported	textfile	3.59e-06	0.0465556	PTB	TRUE	reported	PTB	textfile	2	TRUE
rs148537967	T	C	T	C	0.24415	0.000395058	0.0241191	0.032577	FALSE	FALSE	FALSE	diabetes	0.00123862	0.78	diabetes	TRUE	reported	textfile	4.27e-07	0.0482841	PTB	TRUE	reported	PTB	textfile	2	TRUE
rs6441042	G	C	G	C	-0.0783243	-8.61e-05	0.519109	0.529231	FALSE	TRUE	TRUE	diabetes	0.000436113	0.87	diabetes	TRUE	reported	textfile	6.81e-07	0.0157701	PTB	TRUE	reported	PTB	textfile	2	FALSE
rs28419237	C	G	C	G	0.0985904	6.54e-05	0.155064	0.152461	FALSE	TRUE	FALSE	diabetes	0.000615677	0.9	diabetes	TRUE	reported	textfile	3.9e-06	0.0213544	PTB	TRUE	reported	PTB	textfile	2	TRUE
rs12975912	G	A	G	A	0.180597	-6.94e-05	0.0513434	0.053605	FALSE	FALSE	FALSE	diabetes	0.000968337	0.97	diabetes	TRUE	reported	textfile	8.83e-08	0.0337611	PTB	TRUE	reported	PTB	textfile	2	TRUE
rs28732155	A	C	G	A	0.905811	-0.00011516	0.00348291	0.959616	TRUE	FALSE	FALSE	diabetes	0.00109922	0.97	diabetes	TRUE	reported	textfile	1.2e-06	0.186557	PTB	TRUE	reported	PTB	textfile	2	FALSE
rs140657628	G	A	G	A	-0.280321	-0.00420784	0.0112644	0.025038	FALSE	FALSE	FALSE	diabetes	0.00139377	0.0021	diabetes	TRUE	reported	textfile	2.06e-06	0.0590442	SA	TRUE	reported	SA	textfile	2	TRUE
rs114302088	A	G	A	G	-0.228223	0.00266331	0.0182363	0.02452	FALSE	FALSE	FALSE	diabetes	0.00142184	0.064	diabetes	TRUE	reported	textfile	5.95e-07	0.0457114	SA	TRUE	reported	SA	textfile	2	TRUE
rs117054283	C	T	C	T	0.134594	-0.00202612	0.0379584	0.02754	FALSE	FALSE	FALSE	diabetes	0.00134524	0.13	diabetes	TRUE	reported	textfile	4.31e-06	0.0292867	SA	TRUE	reported	SA	textfile	2	TRUE
rs7094415	T	C	T	C	-0.0534571	0.000641477	0.547083	0.566141	FALSE	FALSE	FALSE	diabetes	0.000447178	0.16	diabetes	TRUE	reported	textfile	4.74e-06	0.0116826	SA	TRUE	reported	SA	textfile	2	TRUE
rs2624524	T	C	T	C	-0.0597075	-0.000551226	0.299099	0.320193	FALSE	FALSE	FALSE	diabetes	0.000470197	0.19	diabetes	TRUE	reported	textfile	2.47e-06	0.0126755	SA	TRUE	reported	SA	textfile	2	TRUE
rs7850545	C	G	C	G	0.0626772	0.00059218	0.233709	0.263207	FALSE	TRUE	FALSE	diabetes	0.00049705	0.2	diabetes	TRUE	reported	textfile	3.87e-06	0.0135712	SA	TRUE	reported	SA	textfile	2	TRUE
rs140557522	A	G	A	G	0.0897363	-0.00182996	0.0988763	0.026305	FALSE	FALSE	FALSE	diabetes	0.00143482	0.21	diabetes	TRUE	reported	textfile	2.68e-06	0.0191175	SA	TRUE	reported	SA	textfile	2	TRUE
rs12121555	G	A	G	A	0.0729594	-0.00078529	0.154864	0.122369	FALSE	FALSE	FALSE	diabetes	0.000685839	0.25	diabetes	TRUE	reported	textfile	4.1e-06	0.0158396	SA	TRUE	reported	SA	textfile	2	TRUE
rs11696612	G	A	G	A	-0.16765	0.000601169	0.0383428	0.044199	FALSE	FALSE	FALSE	diabetes	0.00107475	0.53	diabetes	TRUE	reported	textfile	9.89e-08	0.0314616	SA	TRUE	reported	SA	textfile	2	TRUE
rs111479703	T	C	T	C	-0.17709	0.000544497	0.0285399	0.031299	FALSE	FALSE	FALSE	diabetes	0.00124277	0.55	diabetes	TRUE	reported	textfile	1.16e-06	0.0364241	SA	TRUE	reported	SA	textfile	2	TRUE
rs75593361	C	T	C	T	0.281039	0.00116701	0.00818835	0.012564	FALSE	FALSE	FALSE	diabetes	0.00201767	0.66	diabetes	TRUE	reported	textfile	3.26e-06	0.0603911	SA	TRUE	reported	SA	textfile	2	TRUE
rs62515194	A	T	A	T	-0.11443	-0.000443533	0.0768014	0.056559	FALSE	TRUE	FALSE	diabetes	0.000940704	0.71	diabetes	TRUE	reported	textfile	2.4e-07	0.022154	SA	TRUE	reported	SA	textfile	2	TRUE
rs1511817	A	G	A	G	0.0572371	0.000172175	0.682036	0.683668	FALSE	FALSE	FALSE	diabetes	0.000468007	0.72	diabetes	TRUE	reported	textfile	4.06e-06	0.0124203	SA	TRUE	reported	SA	textfile	2	TRUE
rs1290796	C	T	C	T	-0.119288	4.58e-05	0.942841	0.986525	FALSE	FALSE	FALSE	diabetes	0.00190675	0.87	diabetes	TRUE	reported	textfile	8.36e-07	0.0242122	SA	TRUE	reported	SA	textfile	2	TRUE
rs189195	G	A	G	A	0.0498269	-0.0015749	0.901862	0.872807	FALSE	FALSE	FALSE	diabetes	0.000653424	0.011	diabetes	TRUE	reported	textfile	4.45e-06	0.010857	SD	TRUE	reported	SD	textfile	2	TRUE
rs34929649	C	T	C	T	-0.0341746	0.00109492	0.344974	0.334515	FALSE	FALSE	FALSE	diabetes	0.000460963	0.017	diabetes	TRUE	reported	textfile	4.59e-07	0.0067772	SD	TRUE	reported	SD	textfile	2	TRUE
rs72981208	T	C	T	C	-0.0664528	0.00241543	0.0566409	0.0428	FALSE	FALSE	FALSE	diabetes	0.00107961	0.03	diabetes	TRUE	reported	textfile	2.2e-06	0.0140359	SD	TRUE	reported	SD	textfile	2	TRUE
rs11164227	T	A	T	A	-0.058982	-0.00231237	0.0697452	0.04023	FALSE	TRUE	FALSE	diabetes	0.00113666	0.033	diabetes	TRUE	reported	textfile	4.07e-06	0.0128004	SD	TRUE	reported	SD	textfile	2	TRUE
rs6011779	T	C	T	C	-0.0344639	-0.00102953	0.756292	0.799961	FALSE	FALSE	FALSE	diabetes	0.000546413	0.058	diabetes	TRUE	reported	textfile	4.51e-06	0.00751416	SD	TRUE	reported	SD	textfile	2	TRUE
rs9597010	A	T	A	T	-0.0393919	0.000980854	0.170911	0.196921	FALSE	TRUE	FALSE	diabetes	0.000558156	0.081	diabetes	TRUE	reported	textfile	4.79e-06	0.00861228	SD	TRUE	reported	SD	textfile	2	TRUE
rs8004200	G	C	G	C	0.0328111	-0.000772755	0.480278	0.438905	FALSE	TRUE	TRUE	diabetes	0.000437756	0.1	diabetes	TRUE	reported	textfile	3.85e-07	0.00646361	SD	TRUE	reported	SD	textfile	2	FALSE
rs72816291	T	C	T	C	-0.0492053	-0.00149341	0.100345	0.046283	FALSE	FALSE	FALSE	diabetes	0.00103238	0.12	diabetes	TRUE	reported	textfile	4.42e-06	0.0107185	SD	TRUE	reported	SD	textfile	2	TRUE
rs1557557	G	A	G	A	0.0445311	0.00108256	0.873827	0.892968	FALSE	FALSE	FALSE	diabetes	0.000701791	0.16	diabetes	TRUE	reported	textfile	4.55e-06	0.00971313	SD	TRUE	reported	SD	textfile	2	TRUE
rs7209460	T	C	T	C	0.0361976	-0.000628635	0.692808	0.699088	FALSE	FALSE	FALSE	diabetes	0.000474174	0.17	diabetes	TRUE	reported	textfile	2.33e-07	0.00699992	SD	TRUE	reported	SD	textfile	2	TRUE
rs2347923	A	C	A	C	-0.0408421	-0.000572772	0.675025	0.653751	FALSE	FALSE	FALSE	diabetes	0.000456893	0.24	diabetes	TRUE	reported	textfile	2.99e-09	0.0068848	SD	TRUE	reported	SD	textfile	2	TRUE
rs77839245	A	G	A	G	-0.142418	-0.00112093	0.0127373	0.030529	FALSE	FALSE	FALSE	diabetes	0.00126918	0.35	diabetes	TRUE	reported	textfile	8.86e-07	0.0289733	SD	TRUE	reported	SD	textfile	2	TRUE
rs139497936	C	T	C	T	-0.114086	-0.00156324	0.0175017	0.015407	FALSE	FALSE	FALSE	diabetes	0.00191281	0.36	diabetes	TRUE	reported	textfile	3.47e-06	0.0245839	SD	TRUE	reported	SD	textfile	2	TRUE
rs78630851	T	C	T	C	-0.0756071	-0.00105835	0.0450691	0.038334	FALSE	FALSE	FALSE	diabetes	0.00114563	0.36	diabetes	TRUE	reported	textfile	1.09e-06	0.0155113	SD	TRUE	reported	SD	textfile	2	TRUE
rs1885821	G	A	G	A	-0.187766	-0.00122147	0.00848813	0.028802	FALSE	FALSE	FALSE	diabetes	0.00157753	0.43	diabetes	TRUE	reported	textfile	5.71e-07	0.0375472	SD	TRUE	reported	SD	textfile	2	TRUE
rs56318008	T	C	T	C	-0.047621	0.000316387	0.164342	0.147594	FALSE	FALSE	FALSE	diabetes	0.000614237	0.55	diabetes	TRUE	reported	textfile	4.47e-08	0.00870421	SD	TRUE	reported	SD	textfile	2	TRUE
rs13014982	A	G	A	G	0.033456	0.000192026	0.345162	0.331487	FALSE	FALSE	FALSE	diabetes	0.000463798	0.64	diabetes	TRUE	reported	textfile	8.6e-07	0.00679832	SD	TRUE	reported	SD	textfile	2	TRUE
rs2803068	C	T	C	T	-0.0301256	-0.000158555	0.425475	0.454512	FALSE	FALSE	FALSE	diabetes	0.00043899	0.72	diabetes	TRUE	reported	textfile	4.05e-06	0.00653685	SD	TRUE	reported	SD	textfile	2	TRUE
rs55778287	C	G	C	G	0.0943627	-0.000259464	0.0275292	0.054349	FALSE	TRUE	FALSE	diabetes	0.000961037	0.77	diabetes	TRUE	reported	textfile	1.83e-06	0.0197792	SD	TRUE	reported	SD	textfile	2	TRUE
rs697194	A	G	A	G	-0.0301132	0.000137322	0.48344	0.538738	FALSE	FALSE	FALSE	diabetes	0.000436508	0.78	diabetes	TRUE	reported	textfile	3.29e-06	0.00647372	SD	TRUE	reported	SD	textfile	2	TRUE
rs1149869	C	T	C	T	-0.0687553	0.000257085	0.0530935	0.070482	FALSE	FALSE	FALSE	diabetes	0.000854441	0.8	diabetes	TRUE	reported	textfile	1.72e-06	0.0143712	SD	TRUE	reported	SD	textfile	2	TRUE
rs76895963	G	T	G	T	-0.229712	-0.0332	0.0305473	0.029	FALSE	FALSE	FALSE	FG	0.0113	0.001789	FG	TRUE	reported	textfile	3.27e-08	0.0415675	GDM	TRUE	reported	GDM	textfile	2	TRUE
rs7123869	C	T	C	T	0.274896	0.0123	0.0201988	0.024	FALSE	FALSE	FALSE	FG	0.0072	0.08918	FG	TRUE	reported	textfile	1.6e-10	0.0429799	GDM	TRUE	reported	GDM	textfile	2	TRUE
rs9275373	A	G	A	G	0.145166	-0.0027	0.120292	0.121	FALSE	FALSE	FALSE	FG	0.0033	0.4229	FG	TRUE	reported	textfile	1.06e-13	0.0195295	GDM	TRUE	reported	GDM	textfile	2	TRUE
rs78020513	C	T	C	T	0.230041	-0.0092	0.0269555	0.026	FALSE	FALSE	FALSE	FG	0.0128	0.4438	FG	TRUE	reported	textfile	3.59e-09	0.038977	GDM	TRUE	reported	GDM	textfile	2	TRUE
rs2782981	C	T	C	T	0.0717868	-0.0049	0.654424	0.683	FALSE	FALSE	FALSE	FG	0.002	0.01519	FG	TRUE	reported	textfile	2.4e-08	0.012865	HDPs	TRUE	reported	HDPs	textfile	2	TRUE
rs604723	C	T	C	T	0.0811858	0.0013	0.741546	0.73	FALSE	FALSE	FALSE	FG	0.0018	0.4111	FG	TRUE	reported	textfile	6.86e-09	0.014011	HDPs	TRUE	reported	HDPs	textfile	2	TRUE
rs10882398	A	T	A	T	0.0848303	-0.0006	0.592953	0.525	FALSE	TRUE	TRUE	FG	0.0017	0.4918	FG	TRUE	reported	textfile	8.4e-12	0.0124174	HDPs	TRUE	reported	HDPs	textfile	2	FALSE
rs2208589	G	A	G	A	0.122572	0.0019	0.889289	0.766	FALSE	FALSE	FALSE	FG	0.0023	0.5341	FG	TRUE	reported	textfile	1.22e-09	0.0201687	HDPs	TRUE	reported	HDPs	textfile	2	TRUE
rs6015445	C	G	C	G	0.128508	-0.0005	0.163062	0.129	FALSE	TRUE	FALSE	FG	0.0026	0.5618	FG	TRUE	reported	textfile	1.14e-15	0.0160421	HDPs	TRUE	reported	HDPs	textfile	2	TRUE
rs9855086	T	A	T	A	-0.0873762	-0.0012	0.462978	0.46	FALSE	TRUE	TRUE	FG	0.0016	0.5906	FG	TRUE	reported	textfile	9.3e-13	0.0122368	HDPs	TRUE	reported	HDPs	textfile	2	FALSE
rs10857147	T	A	T	A	0.11613	-0.0013	0.313966	0.252	FALSE	TRUE	FALSE	FG	0.002	0.5954	FG	TRUE	reported	textfile	4.02e-19	0.0129951	HDPs	TRUE	reported	HDPs	textfile	2	TRUE
rs7139122	A	G	A	G	0.273648	0.0056	0.0204967	0.011	FALSE	FALSE	FALSE	FG	0.0096	0.611	FG	TRUE	reported	textfile	3.21e-12	0.0392719	HDPs	TRUE	reported	HDPs	textfile	2	TRUE
rs13306561	G	A	G	A	-0.143954	0.0012	0.145135	0.14	FALSE	FALSE	FALSE	FG	0.0023	0.6453	FG	TRUE	reported	textfile	5e-16	0.0177469	HDPs	TRUE	reported	HDPs	textfile	2	TRUE
rs167479	G	T	G	T	0.0950738	-0.0011	0.575132	0.55	FALSE	FALSE	FALSE	FG	0.0025	0.8015	FG	TRUE	reported	textfile	1.39e-14	0.0123515	HDPs	TRUE	reported	HDPs	textfile	2	TRUE
rs7589428	G	A	G	A	-0.0691127	-0.0005	0.490313	0.522	FALSE	FALSE	FALSE	FG	0.0017	0.9307	FG	TRUE	reported	textfile	1.42e-08	0.0121859	HDPs	TRUE	reported	HDPs	textfile	2	TRUE
rs10420713	A	G	A	G	-0.101989	-0.0016	0.181306	0.177	FALSE	FALSE	FALSE	FG	0.0026	0.5314	FG	TRUE	reported	textfile	9.99e-07	0.0208486	GH	TRUE	reported	GH	textfile	2	TRUE
rs12564002	A	G	A	G	-0.158548	-0.0006	0.111268	0.103	FALSE	FALSE	FALSE	FG	0.0027	0.7149	FG	TRUE	reported	textfile	9.4e-10	0.0259098	GH	TRUE	reported	GH	textfile	2	TRUE
rs7642903	T	C	T	C	-0.0802814	0	0.328163	0.347	FALSE	FALSE	FALSE	FG	0.0019	0.9563	FG	TRUE	reported	textfile	1.89e-06	0.016849	GH	TRUE	reported	GH	textfile	2	TRUE
rs77044088	G	C	G	C	0.136834	-0.0007	0.162345	0.131	FALSE	TRUE	FALSE	FG	0.0026	0.6151	FG	TRUE	reported	textfile	4.42e-11	0.0207659	GH	TRUE	reported	GH	textfile	2	TRUE
rs17271549	C	G	C	G	0.0339457	0.0042	0.306542	0.26	FALSE	TRUE	FALSE	FG	0.0018	0.0376	FG	TRUE	reported	textfile	4.18e-06	0.00737606	PA	TRUE	reported	PA	textfile	2	TRUE
rs6048778	G	A	G	A	-0.0356249	0.0039	0.634313	0.627	FALSE	FALSE	FALSE	FG	0.0019	0.1134	FG	TRUE	reported	textfile	5.09e-07	0.00709229	PA	TRUE	reported	PA	textfile	2	TRUE
rs58640099	A	G	A	G	-0.0315969	0.0087	0.552611	NA	FALSE	FALSE	FALSE	FG	0.0068	0.2291	FG	TRUE	reported	textfile	4.51e-06	0.00688956	PA	TRUE	reported	PA	textfile	2	TRUE
rs2249388	G	A	G	A	-0.0347664	0.0022	0.354202	0.41	FALSE	FALSE	FALSE	FG	0.0019	0.2409	FG	TRUE	reported	textfile	1.16e-06	0.0071507	PA	TRUE	reported	PA	textfile	2	TRUE
rs9478607	C	G	C	G	0.0493493	-0.0039	0.12928	0.165	FALSE	TRUE	FALSE	FG	0.0025	0.243	FG	TRUE	reported	textfile	1.29e-06	0.0101935	PA	TRUE	reported	PA	textfile	2	TRUE
rs7016540	C	A	C	A	-0.0321185	0.001	0.537699	0.571	FALSE	FALSE	FALSE	FG	0.0019	0.2757	FG	TRUE	reported	textfile	3.09e-06	0.00688566	PA	TRUE	reported	PA	textfile	2	TRUE
rs755147	G	C	G	C	0.0384618	0.0014	0.279463	0.261	FALSE	TRUE	FALSE	FG	0.0022	0.409	FG	TRUE	reported	textfile	4.83e-07	0.00764194	PA	TRUE	reported	PA	textfile	2	TRUE
rs1836680	C	T	C	T	0.0951474	-0.0031	0.0279662	0.032	FALSE	FALSE	FALSE	FG	0.0055	0.4333	FG	TRUE	reported	textfile	4.39e-06	0.0207192	PA	TRUE	reported	PA	textfile	2	TRUE
rs16828194	A	G	A	G	-0.0512517	0.0028	0.110841	0.127	FALSE	FALSE	FALSE	FG	0.0027	0.4345	FG	TRUE	reported	textfile	3.1e-06	0.0109891	PA	TRUE	reported	PA	textfile	2	TRUE
rs79735214	C	T	C	T	-0.0841297	-0.0044	0.0506499	0.038	FALSE	FALSE	FALSE	FG	0.0055	0.4737	FG	TRUE	reported	textfile	1.21e-07	0.0158986	PA	TRUE	reported	PA	textfile	2	TRUE
rs72786641	T	G	T	G	-0.0869062	0.0037	0.0409323	0.073	FALSE	FALSE	FALSE	FG	0.0043	0.5572	FG	TRUE	reported	textfile	7.17e-07	0.0175333	PA	TRUE	reported	PA	textfile	2	TRUE
rs17168776	T	G	T	G	-0.0599831	-0.0009	0.0756938	0.087	FALSE	FALSE	FALSE	FG	0.0034	0.56	FG	TRUE	reported	textfile	4.28e-06	0.013047	PA	TRUE	reported	PA	textfile	2	TRUE
rs849916	A	G	A	G	0.039143	-0.0016	0.240142	0.293	FALSE	FALSE	FALSE	FG	0.002	0.5875	FG	TRUE	reported	textfile	8.6e-07	0.00795379	PA	TRUE	reported	PA	textfile	2	TRUE
rs4738382	A	C	A	C	-0.0411807	0.0023	0.221952	0.23	FALSE	FALSE	FALSE	FG	0.0023	0.5989	FG	TRUE	reported	textfile	5.84e-07	0.00824181	PA	TRUE	reported	PA	textfile	2	TRUE
rs115766559	G	C	G	C	-0.0500375	0.0002	0.117866	0.074	FALSE	TRUE	FALSE	FG	0.0035	0.6635	FG	TRUE	reported	textfile	2.58e-06	0.0106432	PA	TRUE	reported	PA	textfile	2	TRUE
rs72891716	A	G	A	G	-0.0710699	0.0027	0.0526204	0.041	FALSE	FALSE	FALSE	FG	0.0048	0.6759	FG	TRUE	reported	textfile	4.26e-06	0.0154564	PA	TRUE	reported	PA	textfile	2	TRUE
rs4793879	T	C	T	C	-0.0315661	0.0002	0.493996	0.47	FALSE	FALSE	FALSE	FG	0.0019	0.7358	FG	TRUE	reported	textfile	3.9e-06	0.00683752	PA	TRUE	reported	PA	textfile	2	TRUE
rs10767734	T	C	T	C	-0.037891	-0.0015	0.374139	0.376	FALSE	FALSE	FALSE	FG	0.0019	0.7694	FG	TRUE	reported	textfile	7.65e-08	0.00704908	PA	TRUE	reported	PA	textfile	2	TRUE
rs11781011	C	T	C	T	-0.0326448	-0.0002	0.46795	0.398	FALSE	FALSE	FALSE	FG	0.0018	0.7898	FG	TRUE	reported	textfile	1.79e-06	0.00683499	PA	TRUE	reported	PA	textfile	2	TRUE
rs17701958	A	G	A	G	0.0495343	-0.0002	0.150351	0.21	FALSE	FALSE	FALSE	FG	0.0023	0.8095	FG	TRUE	reported	textfile	2.14e-07	0.00955072	PA	TRUE	reported	PA	textfile	2	TRUE
rs1342669	C	T	C	T	-0.0337353	0	0.452068	0.446	FALSE	FALSE	FALSE	FG	0.0018	0.8265	FG	TRUE	reported	textfile	8.54e-07	0.00685303	PA	TRUE	reported	PA	textfile	2	TRUE
rs60304293	C	G	C	G	0.0703593	0.0027	0.0511539	NA	FALSE	TRUE	TRUE	FG	0.0192	0.8338	FG	TRUE	reported	textfile	4.41e-06	0.0153251	PA	TRUE	reported	PA	textfile	2	FALSE
rs1898357	C	T	C	T	-0.0475456	0.0005	0.805204	0.805	FALSE	FALSE	FALSE	FG	0.0024	0.8502	FG	TRUE	reported	textfile	4.07e-08	0.0086642	PA	TRUE	reported	PA	textfile	2	TRUE
rs2284174	C	T	C	T	0.0502837	-0.0013	0.11714	0.157	FALSE	FALSE	FALSE	FG	0.0027	0.8838	FG	TRUE	reported	textfile	2.14e-06	0.0106097	PA	TRUE	reported	PA	textfile	2	TRUE
rs35450523	A	G	A	G	0.0351488	0.0008	0.271419	0.286	FALSE	FALSE	FALSE	FG	0.0019	0.9798	FG	TRUE	reported	textfile	4.45e-06	0.00765907	PA	TRUE	reported	PA	textfile	2	TRUE
rs9695148	C	T	C	T	0.0442176	0.002	0.160356	0.168	FALSE	FALSE	FALSE	FG	0.003	0.9862	FG	TRUE	reported	textfile	2.14e-06	0.00932991	PA	TRUE	reported	PA	textfile	2	TRUE
rs2946160	A	G	A	G	-0.0986625	-0.0032	0.785435	0.741	FALSE	FALSE	FALSE	FG	0.0019	0.06166	FG	TRUE	reported	textfile	2.14e-07	0.0190205	PTB	TRUE	reported	PTB	textfile	2	TRUE
rs3769996	A	G	A	G	0.115572	-0.004	0.10516	0.108	FALSE	FALSE	FALSE	FG	0.0029	0.1464	FG	TRUE	reported	textfile	4.34e-06	0.0251547	PTB	TRUE	reported	PTB	textfile	2	TRUE
rs141592655	T	C	T	C	-0.215719	-0.0106	0.0332124	0.011	FALSE	FALSE	FALSE	FG	0.0126	0.3493	FG	TRUE	reported	textfile	3.59e-06	0.0465556	PTB	TRUE	reported	PTB	textfile	2	TRUE
rs148537967	T	C	T	C	0.24415	-0.0036	0.0241191	0.022	FALSE	FALSE	FALSE	FG	0.0058	0.4021	FG	TRUE	reported	textfile	4.27e-07	0.0482841	PTB	TRUE	reported	PTB	textfile	2	TRUE
rs148298502	C	T	C	T	0.327838	0.0018	0.0122009	0.024	FALSE	FALSE	FALSE	FG	0.0066	0.4384	FG	TRUE	reported	textfile	7.45e-07	0.0662409	PTB	TRUE	reported	PTB	textfile	2	TRUE
rs2031936	A	G	A	G	-0.100216	-0.0003	0.163807	0.156	FALSE	FALSE	FALSE	FG	0.0024	0.5932	FG	TRUE	reported	textfile	4.02e-06	0.0217383	PTB	TRUE	reported	PTB	textfile	2	TRUE
rs12975912	G	A	G	A	0.180597	-0.0029	0.0513434	0.058	FALSE	FALSE	FALSE	FG	0.0044	0.6178	FG	TRUE	reported	textfile	8.83e-08	0.0337611	PTB	TRUE	reported	PTB	textfile	2	TRUE
rs4906919	G	A	G	A	-0.0780132	-0.001	0.361094	0.364	FALSE	FALSE	FALSE	FG	0.002	0.649	FG	TRUE	reported	textfile	2.75e-06	0.0166391	PTB	TRUE	reported	PTB	textfile	2	TRUE
rs28732155	A	C	D	I	0.905811	-0.0018	0.00348291	0.054	TRUE	FALSE	FALSE	FG	0.007	0.6648	FG	TRUE	reported	textfile	1.2e-06	0.186557	PTB	TRUE	reported	PTB	textfile	2	FALSE
rs2492077	A	C	A	C	-0.0886154	-0.001	0.75562	0.734	FALSE	FALSE	FALSE	FG	0.0021	0.7247	FG	TRUE	reported	textfile	1.03e-06	0.018138	PTB	TRUE	reported	PTB	textfile	2	TRUE
rs6441042	G	C	G	C	-0.0783243	0.0003	0.519109	0.509	FALSE	TRUE	TRUE	FG	0.0018	0.8479	FG	TRUE	reported	textfile	6.81e-07	0.0157701	PTB	TRUE	reported	PTB	textfile	2	FALSE
rs28419237	C	G	C	G	0.0985904	-0.0002	0.155064	0.133	FALSE	TRUE	FALSE	FG	0.0034	0.8914	FG	TRUE	reported	textfile	3.9e-06	0.0213544	PTB	TRUE	reported	PTB	textfile	2	TRUE
rs1479107	G	A	G	A	-0.0872887	0.0006	0.764635	0.77	FALSE	FALSE	FALSE	FG	0.0023	0.8954	FG	TRUE	reported	textfile	1.81e-06	0.0182852	PTB	TRUE	reported	PTB	textfile	2	TRUE
rs140657628	G	A	G	A	-0.280321	0.0068	0.0112644	0.018	FALSE	FALSE	FALSE	FG	0.0063	0.08046	FG	TRUE	reported	textfile	2.06e-06	0.0590442	SA	TRUE	reported	SA	textfile	2	TRUE
rs62515194	A	T	A	T	-0.11443	0.0065	0.0768014	0.078	FALSE	TRUE	FALSE	FG	0.0039	0.193	FG	TRUE	reported	textfile	2.4e-07	0.022154	SA	TRUE	reported	SA	textfile	2	TRUE
rs111479703	T	C	T	C	-0.17709	0.006	0.0285399	0.026	FALSE	FALSE	FALSE	FG	0.0062	0.3044	FG	TRUE	reported	textfile	1.16e-06	0.0364241	SA	TRUE	reported	SA	textfile	2	TRUE
rs75593361	C	T	C	T	0.281039	0.0046	0.00818835	0.021	FALSE	FALSE	FALSE	FG	0.0081	0.3533	FG	TRUE	reported	textfile	3.26e-06	0.0603911	SA	TRUE	reported	SA	textfile	2	TRUE
rs7850545	C	G	C	G	0.0626772	0.0016	0.233709	0.278	FALSE	TRUE	FALSE	FG	0.0021	0.3998	FG	TRUE	reported	textfile	3.87e-06	0.0135712	SA	TRUE	reported	SA	textfile	2	TRUE
rs1290796	C	T	C	T	-0.119288	0.0035	0.942841	0.975	FALSE	FALSE	FALSE	FG	0.0057	0.4242	FG	TRUE	reported	textfile	8.36e-07	0.0242122	SA	TRUE	reported	SA	textfile	2	TRUE
rs140557522	A	G	A	G	0.0897363	0.0012	0.0988763	0.048	FALSE	FALSE	FALSE	FG	0.0068	0.764	FG	TRUE	reported	textfile	2.68e-06	0.0191175	SA	TRUE	reported	SA	textfile	2	TRUE
rs2624524	T	C	T	C	-0.0597075	-0.0003	0.299099	0.328	FALSE	FALSE	FALSE	FG	0.0019	0.8595	FG	TRUE	reported	textfile	2.47e-06	0.0126755	SA	TRUE	reported	SA	textfile	2	TRUE
rs12121555	G	A	G	A	0.0729594	-0.001	0.154864	0.123	FALSE	FALSE	FALSE	FG	0.0038	0.8624	FG	TRUE	reported	textfile	4.1e-06	0.0158396	SA	TRUE	reported	SA	textfile	2	TRUE
rs117054283	C	T	C	T	0.134594	-0.0016	0.0379584	0.026	FALSE	FALSE	FALSE	FG	0.006	0.887	FG	TRUE	reported	textfile	4.31e-06	0.0292867	SA	TRUE	reported	SA	textfile	2	TRUE
rs11696612	G	A	G	A	-0.16765	-0.0012	0.0383428	0.042	FALSE	FALSE	FALSE	FG	0.0047	0.9051	FG	TRUE	reported	textfile	9.89e-08	0.0314616	SA	TRUE	reported	SA	textfile	2	TRUE
rs114302088	A	G	A	G	-0.228223	0.0024	0.0182363	0.025	FALSE	FALSE	FALSE	FG	0.0088	0.9442	FG	TRUE	reported	textfile	5.95e-07	0.0457114	SA	TRUE	reported	SA	textfile	2	TRUE
rs1511817	A	G	A	G	0.0572371	-0.0005	0.682036	0.679	FALSE	FALSE	FALSE	FG	0.002	0.9597	FG	TRUE	reported	textfile	4.06e-06	0.0124203	SA	TRUE	reported	SA	textfile	2	TRUE
rs1149869	C	T	C	T	-0.0687553	0.0097	0.0530935	0.078	FALSE	FALSE	FALSE	FG	0.0037	0.006476	FG	TRUE	reported	textfile	1.72e-06	0.0143712	SD	TRUE	reported	SD	textfile	2	TRUE
rs143653437	T	C	T	C	-0.113599	-0.0226	0.0182169	0.024	FALSE	FALSE	FALSE	FG	0.0086	0.0192	FG	TRUE	reported	textfile	4.09e-06	0.0246586	SD	TRUE	reported	SD	textfile	2	TRUE
rs2347923	A	C	A	C	-0.0408421	-0.0039	0.675025	0.686	FALSE	FALSE	FALSE	FG	0.0019	0.01999	FG	TRUE	reported	textfile	2.99e-09	0.0068848	SD	TRUE	reported	SD	textfile	2	TRUE
rs7209460	T	C	T	C	0.0361976	-0.0036	0.692808	0.723	FALSE	FALSE	FALSE	FG	0.002	0.1056	FG	TRUE	reported	textfile	2.33e-07	0.00699992	SD	TRUE	reported	SD	textfile	2	TRUE
rs9597010	A	T	A	T	-0.0393919	0.0037	0.170911	0.173	FALSE	TRUE	FALSE	FG	0.0024	0.1563	FG	TRUE	reported	textfile	4.79e-06	0.00861228	SD	TRUE	reported	SD	textfile	2	TRUE
rs139497936	C	T	C	T	-0.114086	0.0186	0.0175017	0.017	FALSE	FALSE	FALSE	FG	0.0138	0.1929	FG	TRUE	reported	textfile	3.47e-06	0.0245839	SD	TRUE	reported	SD	textfile	2	TRUE
rs72981208	T	C	T	C	-0.0664528	0.0057	0.0566409	0.048	FALSE	FALSE	FALSE	FG	0.0061	0.2086	FG	TRUE	reported	textfile	2.2e-06	0.0140359	SD	TRUE	reported	SD	textfile	2	TRUE
rs1885821	G	A	G	A	-0.187766	-0.0178	0.00848813	0.029	FALSE	FALSE	FALSE	FG	0.0131	0.218	FG	TRUE	reported	textfile	5.71e-07	0.0375472	SD	TRUE	reported	SD	textfile	2	TRUE
rs189195	G	A	G	A	0.0498269	0.0016	0.901862	0.883	FALSE	FALSE	FALSE	FG	0.003	0.2193	FG	TRUE	reported	textfile	4.45e-06	0.010857	SD	TRUE	reported	SD	textfile	2	TRUE
rs77839245	A	G	A	G	-0.142418	-0.006	0.0127373	0.033	FALSE	FALSE	FALSE	FG	0.0058	0.2706	FG	TRUE	reported	textfile	8.86e-07	0.0289733	SD	TRUE	reported	SD	textfile	2	TRUE
rs697194	A	G	A	G	-0.0301132	-0.0019	0.48344	0.529	FALSE	FALSE	FALSE	FG	0.0018	0.2731	FG	TRUE	reported	textfile	3.29e-06	0.00647372	SD	TRUE	reported	SD	textfile	2	TRUE
rs6011779	T	C	T	C	-0.0344639	-0.0032	0.756292	0.803	FALSE	FALSE	FALSE	FG	0.0027	0.2888	FG	TRUE	reported	textfile	4.51e-06	0.00751416	SD	TRUE	reported	SD	textfile	2	TRUE
rs13014982	A	G	A	G	0.033456	0.0018	0.345162	0.384	FALSE	FALSE	FALSE	FG	0.0019	0.3791	FG	TRUE	reported	textfile	8.6e-07	0.00679832	SD	TRUE	reported	SD	textfile	2	TRUE
rs2803068	C	T	C	T	-0.0301256	-0.0018	0.425475	0.46	FALSE	FALSE	FALSE	FG	0.0018	0.3979	FG	TRUE	reported	textfile	4.05e-06	0.00653685	SD	TRUE	reported	SD	textfile	2	TRUE
rs55778287	C	G	C	G	0.0943627	-0.0024	0.0275292	0.05	FALSE	TRUE	FALSE	FG	0.0041	0.4463	FG	TRUE	reported	textfile	1.83e-06	0.0197792	SD	TRUE	reported	SD	textfile	2	TRUE
rs56318008	T	C	T	C	-0.047621	-0.0022	0.164342	0.136	FALSE	FALSE	FALSE	FG	0.0025	0.5673	FG	TRUE	reported	textfile	4.47e-08	0.00870421	SD	TRUE	reported	SD	textfile	2	TRUE
rs11164227	T	A	T	A	-0.058982	0.0031	0.0697452	0.034	FALSE	TRUE	FALSE	FG	0.0066	0.6219	FG	TRUE	reported	textfile	4.07e-06	0.0128004	SD	TRUE	reported	SD	textfile	2	TRUE
rs72816291	T	C	T	C	-0.0492053	0.0014	0.100345	0.038	FALSE	FALSE	FALSE	FG	0.0041	0.6349	FG	TRUE	reported	textfile	4.42e-06	0.0107185	SD	TRUE	reported	SD	textfile	2	TRUE
rs34929649	C	T	C	T	-0.0341746	0	0.344974	0.363	FALSE	FALSE	FALSE	FG	0.0021	0.7182	FG	TRUE	reported	textfile	4.59e-07	0.0067772	SD	TRUE	reported	SD	textfile	2	TRUE
rs1557557	G	A	G	A	0.0445311	-0.0003	0.873827	0.888	FALSE	FALSE	FALSE	FG	0.0031	0.7925	FG	TRUE	reported	textfile	4.55e-06	0.00971313	SD	TRUE	reported	SD	textfile	2	TRUE
rs8004200	G	C	G	C	0.0328111	-0.0006	0.480278	0.472	FALSE	TRUE	TRUE	FG	0.0018	0.8694	FG	TRUE	reported	textfile	3.85e-07	0.00646361	SD	TRUE	reported	SD	textfile	2	FALSE
rs78630851	T	C	T	C	-0.0756071	-0.0001	0.0450691	0.033	FALSE	FALSE	FALSE	FG	0.0051	0.9109	FG	TRUE	reported	textfile	1.09e-06	0.0155113	SD	TRUE	reported	SD	textfile	2	TRUE
rs10830963	G	C	G	C	0.365067	-0.0057	0.357995	0.286	FALSE	TRUE	FALSE	FI	0.0022	0.006335	FI	TRUE	reported	textfile	1.01e-168	0.0131856	GDM	TRUE	reported	GDM	textfile	2	TRUE
rs7766070	A	C	A	C	0.103875	-0.0057	0.33177	0.273	FALSE	FALSE	FALSE	FI	0.0021	0.04671	FI	TRUE	reported	textfile	3.84e-14	0.0137284	GDM	TRUE	reported	GDM	textfile	2	TRUE
rs1402837	T	C	T	C	0.0973908	-0.0022	0.170247	0.223	FALSE	FALSE	FALSE	FI	0.0023	0.2096	FI	TRUE	reported	textfile	1.41e-08	0.0171684	GDM	TRUE	reported	GDM	textfile	2	TRUE
rs7713317	G	A	G	A	-0.147786	-0.0034	0.315703	0.296	FALSE	FALSE	FALSE	FI	0.0021	0.2738	FI	TRUE	reported	textfile	3.68e-25	0.0142618	GDM	TRUE	reported	GDM	textfile	2	TRUE
rs7123869	C	T	C	T	0.274896	0.0072	0.0201988	0.024	FALSE	FALSE	FALSE	FI	0.0078	0.3414	FI	TRUE	reported	textfile	1.6e-10	0.0429799	GDM	TRUE	reported	GDM	textfile	2	TRUE
rs9275373	A	G	A	G	0.145166	0.0032	0.120292	0.121	FALSE	FALSE	FALSE	FI	0.0039	0.3771	FI	TRUE	reported	textfile	1.06e-13	0.0195295	GDM	TRUE	reported	GDM	textfile	2	TRUE
rs76895963	G	T	G	T	-0.229712	-0.012	0.0305473	0.029	FALSE	FALSE	FALSE	FI	0.0135	0.5486	FI	TRUE	reported	textfile	3.27e-08	0.0415675	GDM	TRUE	reported	GDM	textfile	2	TRUE
rs78020513	C	T	C	T	0.230041	0.0029	0.0269555	0.026	FALSE	FALSE	FALSE	FI	0.0155	0.6816	FI	TRUE	reported	textfile	3.59e-09	0.038977	GDM	TRUE	reported	GDM	textfile	2	TRUE
rs74628648	T	C	T	C	-0.146367	-0.001	0.078421	0.059	FALSE	FALSE	FALSE	FI	0.0044	0.8166	FI	TRUE	reported	textfile	6.08e-09	0.0251724	GDM	TRUE	reported	GDM	textfile	2	TRUE
rs7137828	T	C	T	C	-0.0805659	-0.0104	0.585364	0.534	FALSE	FALSE	FALSE	FI	0.0019	1.21e-07	FI	TRUE	reported	textfile	5.37e-11	0.0122808	HDPs	TRUE	reported	HDPs	textfile	2	TRUE
rs13306561	G	A	G	A	-0.143954	-0.0037	0.145135	0.14	FALSE	FALSE	FALSE	FI	0.0026	0.04514	FI	TRUE	reported	textfile	5e-16	0.0177469	HDPs	TRUE	reported	HDPs	textfile	2	TRUE
rs7589428	G	A	G	A	-0.0691127	-0.0034	0.490313	0.522	FALSE	FALSE	FALSE	FI	0.0019	0.05876	FI	TRUE	reported	textfile	1.42e-08	0.0121859	HDPs	TRUE	reported	HDPs	textfile	2	TRUE
rs11642015	T	C	T	C	0.0725758	-0.0027	0.416595	0.438	FALSE	FALSE	FALSE	FI	0.0019	0.2551	FI	TRUE	reported	textfile	3.32e-09	0.0122698	HDPs	TRUE	reported	HDPs	textfile	2	TRUE
rs7139122	A	G	A	G	0.273648	0.0094	0.0204967	0.011	FALSE	FALSE	FALSE	FI	0.0097	0.2689	FI	TRUE	reported	textfile	3.21e-12	0.0392719	HDPs	TRUE	reported	HDPs	textfile	2	TRUE
rs9855086	T	A	T	A	-0.0873762	-0.0015	0.462978	0.46	FALSE	TRUE	TRUE	FI	0.0019	0.289	FI	TRUE	reported	textfile	9.3e-13	0.0122368	HDPs	TRUE	reported	HDPs	textfile	2	FALSE
rs2782981	C	T	C	T	0.0717868	-0.002	0.654424	0.683	FALSE	FALSE	FALSE	FI	0.0022	0.3368	FI	TRUE	reported	textfile	2.4e-08	0.012865	HDPs	TRUE	reported	HDPs	textfile	2	TRUE
rs167479	G	T	G	T	0.0950738	-0.0031	0.575132	0.55	FALSE	FALSE	FALSE	FI	0.0032	0.3584	FI	TRUE	reported	textfile	1.39e-14	0.0123515	HDPs	TRUE	reported	HDPs	textfile	2	TRUE
rs10882398	A	T	A	T	0.0848303	-0.0015	0.592953	0.525	FALSE	TRUE	TRUE	FI	0.0019	0.4056	FI	TRUE	reported	textfile	8.4e-12	0.0124174	HDPs	TRUE	reported	HDPs	textfile	2	FALSE
rs2208589	G	A	G	A	0.122572	0.0013	0.889289	0.766	FALSE	FALSE	FALSE	FI	0.0027	0.5406	FI	TRUE	reported	textfile	1.22e-09	0.0201687	HDPs	TRUE	reported	HDPs	textfile	2	TRUE
rs12656497	C	T	C	T	0.0999318	0.0011	0.586533	0.586	FALSE	FALSE	FALSE	FI	0.0019	0.6143	FI	TRUE	reported	textfile	7.11e-16	0.0123853	HDPs	TRUE	reported	HDPs	textfile	2	TRUE
rs6015445	C	G	C	G	0.128508	-0.002	0.163062	0.129	FALSE	TRUE	FALSE	FI	0.003	0.7265	FI	TRUE	reported	textfile	1.14e-15	0.0160421	HDPs	TRUE	reported	HDPs	textfile	2	TRUE
rs10857147	T	A	T	A	0.11613	-0.0012	0.313966	0.252	FALSE	TRUE	FALSE	FI	0.0022	0.7325	FI	TRUE	reported	textfile	4.02e-19	0.0129951	HDPs	TRUE	reported	HDPs	textfile	2	TRUE
rs604723	C	T	C	T	0.0811858	0.0005	0.741546	0.73	FALSE	FALSE	FALSE	FI	0.0021	0.8549	FI	TRUE	reported	textfile	6.86e-09	0.014011	HDPs	TRUE	reported	HDPs	textfile	2	TRUE
rs10420713	A	G	A	G	-0.101989	-0.0063	0.181306	0.177	FALSE	FALSE	FALSE	FI	0.003	0.02483	FI	TRUE	reported	textfile	9.99e-07	0.0208486	GH	TRUE	reported	GH	textfile	2	TRUE
rs12564002	A	G	A	G	-0.158548	-0.0037	0.111268	0.103	FALSE	FALSE	FALSE	FI	0.0031	0.1557	FI	TRUE	reported	textfile	9.4e-10	0.0259098	GH	TRUE	reported	GH	textfile	2	TRUE
rs7642903	T	C	T	C	-0.0802814	0.0002	0.328163	0.347	FALSE	FALSE	FALSE	FI	0.002	0.7969	FI	TRUE	reported	textfile	1.89e-06	0.016849	GH	TRUE	reported	GH	textfile	2	TRUE
rs77044088	G	C	G	C	0.136834	-0.0019	0.162345	0.131	FALSE	TRUE	FALSE	FI	0.003	0.7265	FI	TRUE	reported	textfile	4.42e-11	0.0207659	GH	TRUE	reported	GH	textfile	2	TRUE
rs4738382	A	C	A	C	-0.0411807	0.0069	0.221952	0.23	FALSE	FALSE	FALSE	FI	0.0026	0.04315	FI	TRUE	reported	textfile	5.84e-07	0.00824181	PA	TRUE	reported	PA	textfile	2	TRUE
rs755147	G	C	G	C	0.0384618	0.0036	0.279463	0.261	FALSE	TRUE	FALSE	FI	0.0025	0.07106	FI	TRUE	reported	textfile	4.83e-07	0.00764194	PA	TRUE	reported	PA	textfile	2	TRUE
rs11781011	C	T	C	T	-0.0326448	0.0035	0.46795	0.398	FALSE	FALSE	FALSE	FI	0.0021	0.07535	FI	TRUE	reported	textfile	1.79e-06	0.00683499	PA	TRUE	reported	PA	textfile	2	TRUE
rs9478607	C	G	C	G	0.0493493	0.0033	0.12928	0.165	FALSE	TRUE	FALSE	FI	0.0029	0.1127	FI	TRUE	reported	textfile	1.29e-06	0.0101935	PA	TRUE	reported	PA	textfile	2	TRUE
rs79735214	C	T	C	T	-0.0841297	-0.0056	0.0506499	0.038	FALSE	FALSE	FALSE	FI	0.0062	0.1155	FI	TRUE	reported	textfile	1.21e-07	0.0158986	PA	TRUE	reported	PA	textfile	2	TRUE
rs2284174	C	T	C	T	0.0502837	-0.0042	0.11714	0.157	FALSE	FALSE	FALSE	FI	0.0034	0.12	FI	TRUE	reported	textfile	2.14e-06	0.0106097	PA	TRUE	reported	PA	textfile	2	TRUE
rs4793879	T	C	T	C	-0.0315661	-0.003	0.493996	0.47	FALSE	FALSE	FALSE	FI	0.0021	0.1465	FI	TRUE	reported	textfile	3.9e-06	0.00683752	PA	TRUE	reported	PA	textfile	2	TRUE
rs17271549	C	G	C	G	0.0339457	-0.0031	0.306542	0.26	FALSE	TRUE	FALSE	FI	0.0021	0.1703	FI	TRUE	reported	textfile	4.18e-06	0.00737606	PA	TRUE	reported	PA	textfile	2	TRUE
rs9695148	C	T	C	T	0.0442176	-0.002	0.160356	0.168	FALSE	FALSE	FALSE	FI	0.0033	0.1766	FI	TRUE	reported	textfile	2.14e-06	0.00932991	PA	TRUE	reported	PA	textfile	2	TRUE
rs16828194	A	G	A	G	-0.0512517	0.0051	0.110841	0.127	FALSE	FALSE	FALSE	FI	0.0032	0.2064	FI	TRUE	reported	textfile	3.1e-06	0.0109891	PA	TRUE	reported	PA	textfile	2	TRUE
rs17168776	T	G	T	G	-0.0599831	0.0049	0.0756938	0.087	FALSE	FALSE	FALSE	FI	0.0038	0.2291	FI	TRUE	reported	textfile	4.28e-06	0.013047	PA	TRUE	reported	PA	textfile	2	TRUE
rs72786641	T	G	T	G	-0.0869062	0.0066	0.0409323	0.073	FALSE	FALSE	FALSE	FI	0.005	0.2447	FI	TRUE	reported	textfile	7.17e-07	0.0175333	PA	TRUE	reported	PA	textfile	2	TRUE
rs115766559	G	C	G	C	-0.0500375	0.0034	0.117866	0.074	FALSE	TRUE	FALSE	FI	0.0039	0.2524	FI	TRUE	reported	textfile	2.58e-06	0.0106432	PA	TRUE	reported	PA	textfile	2	TRUE
rs1342669	C	T	C	T	-0.0337353	-0.0013	0.452068	0.446	FALSE	FALSE	FALSE	FI	0.002	0.2818	FI	TRUE	reported	textfile	8.54e-07	0.00685303	PA	TRUE	reported	PA	textfile	2	TRUE
rs6048778	G	A	G	A	-0.0356249	0.0015	0.634313	0.627	FALSE	FALSE	FALSE	FI	0.0022	0.2837	FI	TRUE	reported	textfile	5.09e-07	0.00709229	PA	TRUE	reported	PA	textfile	2	TRUE
rs58640099	A	G	A	G	-0.0315969	0.0082	0.552611	NA	FALSE	FALSE	FALSE	FI	0.0081	0.3464	FI	TRUE	reported	textfile	4.51e-06	0.00688956	PA	TRUE	reported	PA	textfile	2	TRUE
rs60304293	C	G	C	G	0.0703593	-0.0188	0.0511539	NA	FALSE	TRUE	TRUE	FI	0.0228	0.4086	FI	TRUE	reported	textfile	4.41e-06	0.0153251	PA	TRUE	reported	PA	textfile	2	FALSE
rs17701958	A	G	A	G	0.0495343	0.0025	0.150351	0.21	FALSE	FALSE	FALSE	FI	0.0027	0.4696	FI	TRUE	reported	textfile	2.14e-07	0.00955072	PA	TRUE	reported	PA	textfile	2	TRUE
rs1898357	C	T	C	T	-0.0475456	0.0023	0.805204	0.805	FALSE	FALSE	FALSE	FI	0.0027	0.4892	FI	TRUE	reported	textfile	4.07e-08	0.0086642	PA	TRUE	reported	PA	textfile	2	TRUE
rs72891716	A	G	A	G	-0.0710699	0.004	0.0526204	0.041	FALSE	FALSE	FALSE	FI	0.0052	0.6067	FI	TRUE	reported	textfile	4.26e-06	0.0154564	PA	TRUE	reported	PA	textfile	2	TRUE
rs1836680	C	T	C	T	0.0951474	-0.0034	0.0279662	0.032	FALSE	FALSE	FALSE	FI	0.0062	0.6288	FI	TRUE	reported	textfile	4.39e-06	0.0207192	PA	TRUE	reported	PA	textfile	2	TRUE
rs2249388	G	A	G	A	-0.0347664	0.001	0.354202	0.41	FALSE	FALSE	FALSE	FI	0.0021	0.6976	FI	TRUE	reported	textfile	1.16e-06	0.0071507	PA	TRUE	reported	PA	textfile	2	TRUE
rs849916	A	G	A	G	0.039143	-0.0018	0.240142	0.293	FALSE	FALSE	FALSE	FI	0.0023	0.7858	FI	TRUE	reported	textfile	8.6e-07	0.00795379	PA	TRUE	reported	PA	textfile	2	TRUE
rs7016540	C	A	C	A	-0.0321185	-0.0002	0.537699	0.571	FALSE	FALSE	FALSE	FI	0.0021	0.7887	FI	TRUE	reported	textfile	3.09e-06	0.00688566	PA	TRUE	reported	PA	textfile	2	TRUE
rs10767734	T	C	T	C	-0.037891	-0.0007	0.374139	0.376	FALSE	FALSE	FALSE	FI	0.0021	0.837	FI	TRUE	reported	textfile	7.65e-08	0.00704908	PA	TRUE	reported	PA	textfile	2	TRUE
rs35450523	A	G	A	G	0.0351488	0.0005	0.271419	0.286	FALSE	FALSE	FALSE	FI	0.0022	0.9652	FI	TRUE	reported	textfile	4.45e-06	0.00765907	PA	TRUE	reported	PA	textfile	2	TRUE
rs2946160	A	G	A	G	-0.0986625	-0.0069	0.785435	0.741	FALSE	FALSE	FALSE	FI	0.0021	0.0002719	FI	TRUE	reported	textfile	2.14e-07	0.0190205	PTB	TRUE	reported	PTB	textfile	2	TRUE
rs148537967	T	C	T	C	0.24415	-0.011	0.0241191	0.022	FALSE	FALSE	FALSE	FI	0.0067	0.02482	FI	TRUE	reported	textfile	4.27e-07	0.0482841	PTB	TRUE	reported	PTB	textfile	2	TRUE
rs28732155	A	C	D	I	0.905811	-0.0084	0.00348291	0.054	TRUE	FALSE	FALSE	FI	0.0077	0.06071	FI	TRUE	reported	textfile	1.2e-06	0.186557	PTB	TRUE	reported	PTB	textfile	2	FALSE
rs7591150	C	G	C	G	-0.0774802	-0.0034	0.619487	0.604	FALSE	TRUE	FALSE	FI	0.0021	0.1703	FI	TRUE	reported	textfile	1.56e-06	0.01613	PTB	TRUE	reported	PTB	textfile	2	TRUE
rs148298502	C	T	C	T	0.327838	0.0078	0.0122009	0.024	FALSE	FALSE	FALSE	FI	0.0074	0.1731	FI	TRUE	reported	textfile	7.45e-07	0.0662409	PTB	TRUE	reported	PTB	textfile	2	TRUE
rs2031936	A	G	A	G	-0.100216	-0.003	0.163807	0.156	FALSE	FALSE	FALSE	FI	0.0029	0.2929	FI	TRUE	reported	textfile	4.02e-06	0.0217383	PTB	TRUE	reported	PTB	textfile	2	TRUE
rs2492077	A	C	A	C	-0.0886154	-0.0016	0.75562	0.734	FALSE	FALSE	FALSE	FI	0.0025	0.297	FI	TRUE	reported	textfile	1.03e-06	0.018138	PTB	TRUE	reported	PTB	textfile	2	TRUE
rs6441042	G	C	G	C	-0.0783243	0.0022	0.519109	0.509	FALSE	TRUE	TRUE	FI	0.002	0.3032	FI	TRUE	reported	textfile	6.81e-07	0.0157701	PTB	TRUE	reported	PTB	textfile	2	FALSE
rs1479107	G	A	G	A	-0.0872887	0.0011	0.764635	0.77	FALSE	FALSE	FALSE	FI	0.0026	0.5453	FI	TRUE	reported	textfile	1.81e-06	0.0182852	PTB	TRUE	reported	PTB	textfile	2	TRUE
rs3769996	A	G	A	G	0.115572	-0.0016	0.10516	0.108	FALSE	FALSE	FALSE	FI	0.0033	0.672	FI	TRUE	reported	textfile	4.34e-06	0.0251547	PTB	TRUE	reported	PTB	textfile	2	TRUE
rs12975912	G	A	G	A	0.180597	0.0033	0.0513434	0.058	FALSE	FALSE	FALSE	FI	0.0048	0.6767	FI	TRUE	reported	textfile	8.83e-08	0.0337611	PTB	TRUE	reported	PTB	textfile	2	TRUE
rs141592655	T	C	T	C	-0.215719	-0.0033	0.0332124	0.011	FALSE	FALSE	FALSE	FI	0.0142	0.71	FI	TRUE	reported	textfile	3.59e-06	0.0465556	PTB	TRUE	reported	PTB	textfile	2	TRUE
rs4906919	G	A	G	A	-0.0780132	0.0005	0.361094	0.364	FALSE	FALSE	FALSE	FI	0.0022	0.8475	FI	TRUE	reported	textfile	2.75e-06	0.0166391	PTB	TRUE	reported	PTB	textfile	2	TRUE
rs28419237	C	G	C	G	0.0985904	-0.0013	0.155064	0.133	FALSE	TRUE	FALSE	FI	0.0038	0.9894	FI	TRUE	reported	textfile	3.9e-06	0.0213544	PTB	TRUE	reported	PTB	textfile	2	TRUE
rs62515194	A	T	A	T	-0.11443	0.0128	0.0768014	0.078	FALSE	TRUE	FALSE	FI	0.0043	0.003314	FI	TRUE	reported	textfile	2.4e-07	0.022154	SA	TRUE	reported	SA	textfile	2	TRUE
rs12121555	G	A	G	A	0.0729594	-0.0093	0.154864	0.123	FALSE	FALSE	FALSE	FI	0.0044	0.04098	FI	TRUE	reported	textfile	4.1e-06	0.0158396	SA	TRUE	reported	SA	textfile	2	TRUE
rs140557522	A	G	A	G	0.0897363	0.0116	0.0988763	0.048	FALSE	FALSE	FALSE	FI	0.0073	0.2003	FI	TRUE	reported	textfile	2.68e-06	0.0191175	SA	TRUE	reported	SA	textfile	2	TRUE
rs117054283	C	T	C	T	0.134594	-0.006	0.0379584	0.026	FALSE	FALSE	FALSE	FI	0.0069	0.2377	FI	TRUE	reported	textfile	4.31e-06	0.0292867	SA	TRUE	reported	SA	textfile	2	TRUE
rs1511817	A	G	A	G	0.0572371	0.0016	0.682036	0.679	FALSE	FALSE	FALSE	FI	0.0022	0.4066	FI	TRUE	reported	textfile	4.06e-06	0.0124203	SA	TRUE	reported	SA	textfile	2	TRUE
rs140657628	G	A	G	A	-0.280321	0.0081	0.0112644	0.018	FALSE	FALSE	FALSE	FI	0.0073	0.4621	FI	TRUE	reported	textfile	2.06e-06	0.0590442	SA	TRUE	reported	SA	textfile	2	TRUE
rs75593361	C	T	C	T	0.281039	0.0015	0.00818835	0.021	FALSE	FALSE	FALSE	FI	0.0091	0.5877	FI	TRUE	reported	textfile	3.26e-06	0.0603911	SA	TRUE	reported	SA	textfile	2	TRUE
rs1290796	C	T	C	T	-0.119288	-0.0043	0.942841	0.975	FALSE	FALSE	FALSE	FI	0.0059	0.5967	FI	TRUE	reported	textfile	8.36e-07	0.0242122	SA	TRUE	reported	SA	textfile	2	TRUE
rs7850545	C	G	C	G	0.0626772	-0.0011	0.233709	0.278	FALSE	TRUE	FALSE	FI	0.0023	0.6087	FI	TRUE	reported	textfile	3.87e-06	0.0135712	SA	TRUE	reported	SA	textfile	2	TRUE
rs2624524	T	C	T	C	-0.0597075	-0.0007	0.299099	0.328	FALSE	FALSE	FALSE	FI	0.0022	0.6232	FI	TRUE	reported	textfile	2.47e-06	0.0126755	SA	TRUE	reported	SA	textfile	2	TRUE
rs11696612	G	A	G	A	-0.16765	-0.0015	0.0383428	0.042	FALSE	FALSE	FALSE	FI	0.0053	0.7952	FI	TRUE	reported	textfile	9.89e-08	0.0314616	SA	TRUE	reported	SA	textfile	2	TRUE
rs111479703	T	C	T	C	-0.17709	-0.0034	0.0285399	0.026	FALSE	FALSE	FALSE	FI	0.0069	0.908	FI	TRUE	reported	textfile	1.16e-06	0.0364241	SA	TRUE	reported	SA	textfile	2	TRUE
rs114302088	A	G	A	G	-0.228223	0.0018	0.0182363	0.025	FALSE	FALSE	FALSE	FI	0.0102	0.94	FI	TRUE	reported	textfile	5.95e-07	0.0457114	SA	TRUE	reported	SA	textfile	2	TRUE
rs34929649	C	T	C	T	-0.0341746	0.0059	0.344974	0.363	FALSE	FALSE	FALSE	FI	0.0023	0.003645	FI	TRUE	reported	textfile	4.59e-07	0.0067772	SD	TRUE	reported	SD	textfile	2	TRUE
rs697194	A	G	A	G	-0.0301132	-0.0042	0.48344	0.529	FALSE	FALSE	FALSE	FI	0.002	0.0258	FI	TRUE	reported	textfile	3.29e-06	0.00647372	SD	TRUE	reported	SD	textfile	2	TRUE
rs11164227	T	A	T	A	-0.058982	0.0133	0.0697452	0.034	FALSE	TRUE	FALSE	FI	0.0074	0.1241	FI	TRUE	reported	textfile	4.07e-06	0.0128004	SD	TRUE	reported	SD	textfile	2	TRUE
rs77839245	A	G	A	G	-0.142418	-0.009	0.0127373	0.033	FALSE	FALSE	FALSE	FI	0.0066	0.1998	FI	TRUE	reported	textfile	8.86e-07	0.0289733	SD	TRUE	reported	SD	textfile	2	TRUE
rs139497936	C	T	C	T	-0.114086	0.0246	0.0175017	0.017	FALSE	FALSE	FALSE	FI	0.0165	0.2046	FI	TRUE	reported	textfile	3.47e-06	0.0245839	SD	TRUE	reported	SD	textfile	2	TRUE
rs13014982	A	G	A	G	0.033456	-0.0036	0.345162	0.384	FALSE	FALSE	FALSE	FI	0.0021	0.2171	FI	TRUE	reported	textfile	8.6e-07	0.00679832	SD	TRUE	reported	SD	textfile	2	TRUE
rs72816291	T	C	T	C	-0.0492053	0.0038	0.100345	0.038	FALSE	FALSE	FALSE	FI	0.0046	0.2243	FI	TRUE	reported	textfile	4.42e-06	0.0107185	SD	TRUE	reported	SD	textfile	2	TRUE
rs189195	G	A	G	A	0.0498269	0.0026	0.901862	0.883	FALSE	FALSE	FALSE	FI	0.0033	0.2505	FI	TRUE	reported	textfile	4.45e-06	0.010857	SD	TRUE	reported	SD	textfile	2	TRUE
rs72981208	T	C	T	C	-0.0664528	0.0068	0.0566409	0.048	FALSE	FALSE	FALSE	FI	0.0068	0.2555	FI	TRUE	reported	textfile	2.2e-06	0.0140359	SD	TRUE	reported	SD	textfile	2	TRUE
rs8004200	G	C	G	C	0.0328111	0.0014	0.480278	0.472	FALSE	TRUE	TRUE	FI	0.002	0.2924	FI	TRUE	reported	textfile	3.85e-07	0.00646361	SD	TRUE	reported	SD	textfile	2	FALSE
rs1885821	G	A	G	A	-0.187766	0.0093	0.00848813	0.029	FALSE	FALSE	FALSE	FI	0.016	0.409	FI	TRUE	reported	textfile	5.71e-07	0.0375472	SD	TRUE	reported	SD	textfile	2	TRUE
rs6011779	T	C	T	C	-0.0344639	-0.0014	0.756292	0.803	FALSE	FALSE	FALSE	FI	0.0031	0.428	FI	TRUE	reported	textfile	4.51e-06	0.00751416	SD	TRUE	reported	SD	textfile	2	TRUE
rs78630851	T	C	T	C	-0.0756071	-0.0027	0.0450691	0.033	FALSE	FALSE	FALSE	FI	0.0054	0.4488	FI	TRUE	reported	textfile	1.09e-06	0.0155113	SD	TRUE	reported	SD	textfile	2	TRUE
rs7209460	T	C	T	C	0.0361976	0.0013	0.692808	0.723	FALSE	FALSE	FALSE	FI	0.0022	0.5216	FI	TRUE	reported	textfile	2.33e-07	0.00699992	SD	TRUE	reported	SD	textfile	2	TRUE
rs1149869	C	T	C	T	-0.0687553	-0.0012	0.0530935	0.078	FALSE	FALSE	FALSE	FI	0.0042	0.5303	FI	TRUE	reported	textfile	1.72e-06	0.0143712	SD	TRUE	reported	SD	textfile	2	TRUE
rs2803068	C	T	C	T	-0.0301256	-0.0005	0.425475	0.46	FALSE	FALSE	FALSE	FI	0.002	0.787	FI	TRUE	reported	textfile	4.05e-06	0.00653685	SD	TRUE	reported	SD	textfile	2	TRUE
rs9597010	A	T	A	T	-0.0393919	0.0003	0.170911	0.173	FALSE	TRUE	FALSE	FI	0.0028	0.8469	FI	TRUE	reported	textfile	4.79e-06	0.00861228	SD	TRUE	reported	SD	textfile	2	TRUE
rs2347923	A	C	A	C	-0.0408421	-0.0004	0.675025	0.686	FALSE	FALSE	FALSE	FI	0.0022	0.8613	FI	TRUE	reported	textfile	2.99e-09	0.0068848	SD	TRUE	reported	SD	textfile	2	TRUE
rs55778287	C	G	C	G	0.0943627	-0.0003	0.0275292	0.05	FALSE	TRUE	FALSE	FI	0.0047	0.8727	FI	TRUE	reported	textfile	1.83e-06	0.0197792	SD	TRUE	reported	SD	textfile	2	TRUE
rs56318008	T	C	T	C	-0.047621	0	0.164342	0.136	FALSE	FALSE	FALSE	FI	0.003	0.8808	FI	TRUE	reported	textfile	4.47e-08	0.00870421	SD	TRUE	reported	SD	textfile	2	TRUE
rs1557557	G	A	G	A	0.0445311	0.0007	0.873827	0.888	FALSE	FALSE	FALSE	FI	0.0034	0.9206	FI	TRUE	reported	textfile	4.55e-06	0.00971313	SD	TRUE	reported	SD	textfile	2	TRUE
rs143653437	T	C	T	C	-0.113599	0.0002	0.0182169	0.024	FALSE	FALSE	FALSE	FI	0.0096	1	FI	TRUE	reported	textfile	4.09e-06	0.0246586	SD	TRUE	reported	SD	textfile	2	TRUE
rs7766070	A	C	A	C	0.103875	0.038	0.33177	0.273	FALSE	FALSE	FALSE	2hGlu	0.0085	1.7e-05	2hGlu	TRUE	reported	textfile	3.84e-14	0.0137284	GDM	TRUE	reported	GDM	textfile	2	TRUE
rs1402837	T	C	T	C	0.0973908	0.0296	0.170247	0.223	FALSE	FALSE	FALSE	2hGlu	0.0093	0.0007875	2hGlu	TRUE	reported	textfile	1.41e-08	0.0171684	GDM	TRUE	reported	GDM	textfile	2	TRUE
rs74628648	T	C	T	C	-0.146367	-0.0592	0.078421	0.059	FALSE	FALSE	FALSE	2hGlu	0.0183	0.001176	2hGlu	TRUE	reported	textfile	6.08e-09	0.0251724	GDM	TRUE	reported	GDM	textfile	2	TRUE
rs76895963	G	T	G	T	-0.229712	-0.0952	0.0305473	0.029	FALSE	FALSE	FALSE	2hGlu	0.0438	0.01046	2hGlu	TRUE	reported	textfile	3.27e-08	0.0415675	GDM	TRUE	reported	GDM	textfile	2	TRUE
rs7713317	G	A	G	A	-0.147786	0.017	0.315703	0.296	FALSE	FALSE	FALSE	2hGlu	0.0086	0.07946	2hGlu	TRUE	reported	textfile	3.68e-25	0.0142618	GDM	TRUE	reported	GDM	textfile	2	TRUE
rs9275373	A	G	A	G	0.145166	-0.0096	0.120292	0.121	FALSE	FALSE	FALSE	2hGlu	0.0145	0.2837	2hGlu	TRUE	reported	textfile	1.06e-13	0.0195295	GDM	TRUE	reported	GDM	textfile	2	TRUE
rs7123869	C	T	C	T	0.274896	-0.019	0.0201988	0.024	FALSE	FALSE	FALSE	2hGlu	0.0296	0.7488	2hGlu	TRUE	reported	textfile	1.6e-10	0.0429799	GDM	TRUE	reported	GDM	textfile	2	TRUE
rs10830963	G	C	G	C	0.365067	0.0044	0.357995	0.286	FALSE	TRUE	FALSE	2hGlu	0.0086	0.8513	2hGlu	TRUE	reported	textfile	1.01e-168	0.0131856	GDM	TRUE	reported	GDM	textfile	2	TRUE
rs78020513	C	T	C	T	0.230041	0.0017	0.0269555	0.026	FALSE	FALSE	FALSE	2hGlu	0.0442	0.9225	2hGlu	TRUE	reported	textfile	3.59e-09	0.038977	GDM	TRUE	reported	GDM	textfile	2	TRUE
rs10882398	A	T	A	T	0.0848303	0.0171	0.592953	0.525	FALSE	TRUE	TRUE	2hGlu	0.0077	0.04739	2hGlu	TRUE	reported	textfile	8.4e-12	0.0124174	HDPs	TRUE	reported	HDPs	textfile	2	FALSE
rs604723	C	T	C	T	0.0811858	-0.0098	0.741546	0.73	FALSE	FALSE	FALSE	2hGlu	0.0085	0.235	2hGlu	TRUE	reported	textfile	6.86e-09	0.014011	HDPs	TRUE	reported	HDPs	textfile	2	TRUE
rs12656497	C	T	C	T	0.0999318	0.0038	0.586533	0.586	FALSE	FALSE	FALSE	2hGlu	0.0077	0.4079	2hGlu	TRUE	reported	textfile	7.11e-16	0.0123853	HDPs	TRUE	reported	HDPs	textfile	2	TRUE
rs2782981	C	T	C	T	0.0717868	-0.009	0.654424	0.683	FALSE	FALSE	FALSE	2hGlu	0.0094	0.4726	2hGlu	TRUE	reported	textfile	2.4e-08	0.012865	HDPs	TRUE	reported	HDPs	textfile	2	TRUE
rs6015445	C	G	C	G	0.128508	0.0065	0.163062	0.129	FALSE	TRUE	FALSE	2hGlu	0.0117	0.4832	2hGlu	TRUE	reported	textfile	1.14e-15	0.0160421	HDPs	TRUE	reported	HDPs	textfile	2	TRUE
rs7137828	T	C	T	C	-0.0805659	-0.0046	0.585364	0.534	FALSE	FALSE	FALSE	2hGlu	0.0079	0.5306	2hGlu	TRUE	reported	textfile	5.37e-11	0.0122808	HDPs	TRUE	reported	HDPs	textfile	2	TRUE
rs9855086	T	A	T	A	-0.0873762	-0.0026	0.462978	0.46	FALSE	TRUE	TRUE	2hGlu	0.0076	0.5987	2hGlu	TRUE	reported	textfile	9.3e-13	0.0122368	HDPs	TRUE	reported	HDPs	textfile	2	FALSE
rs10857147	T	A	T	A	0.11613	-0.002	0.313966	0.252	FALSE	TRUE	FALSE	2hGlu	0.0089	0.6118	2hGlu	TRUE	reported	textfile	4.02e-19	0.0129951	HDPs	TRUE	reported	HDPs	textfile	2	TRUE
rs7589428	G	A	G	A	-0.0691127	0.0021	0.490313	0.522	FALSE	FALSE	FALSE	2hGlu	0.0078	0.6917	2hGlu	TRUE	reported	textfile	1.42e-08	0.0121859	HDPs	TRUE	reported	HDPs	textfile	2	TRUE
rs167479	G	T	G	T	0.0950738	-0.0078	0.575132	0.55	FALSE	FALSE	FALSE	2hGlu	0.0123	0.728	2hGlu	TRUE	reported	textfile	1.39e-14	0.0123515	HDPs	TRUE	reported	HDPs	textfile	2	TRUE
rs11642015	T	C	T	C	0.0725758	-0.0025	0.416595	0.438	FALSE	FALSE	FALSE	2hGlu	0.0077	0.7302	2hGlu	TRUE	reported	textfile	3.32e-09	0.0122698	HDPs	TRUE	reported	HDPs	textfile	2	TRUE
rs2208589	G	A	G	A	0.122572	0.0013	0.889289	0.766	FALSE	FALSE	FALSE	2hGlu	0.0112	0.7676	2hGlu	TRUE	reported	textfile	1.22e-09	0.0201687	HDPs	TRUE	reported	HDPs	textfile	2	TRUE
rs7139122	A	G	A	G	0.273648	-0.0085	0.0204967	0.011	FALSE	FALSE	FALSE	2hGlu	0.0396	0.788	2hGlu	TRUE	reported	textfile	3.21e-12	0.0392719	HDPs	TRUE	reported	HDPs	textfile	2	TRUE
rs13306561	G	A	G	A	-0.143954	0	0.145135	0.14	FALSE	FALSE	FALSE	2hGlu	0.0103	0.9591	2hGlu	TRUE	reported	textfile	5e-16	0.0177469	HDPs	TRUE	reported	HDPs	textfile	2	TRUE
rs10420713	A	G	A	G	-0.101989	-0.0046	0.181306	0.177	FALSE	FALSE	FALSE	2hGlu	0.0129	0.7283	3hGlu	TRUE	reported	textfile	9.99e-07	0.0208486	GH	TRUE	reported	GH	textfile	2	TRUE
rs12564002	A	G	A	G	-0.158548	0.0049	0.111268	0.103	FALSE	FALSE	FALSE	2hGlu	0.0121	0.7667	4hGlu	TRUE	reported	textfile	9.4e-10	0.0259098	GH	TRUE	reported	GH	textfile	2	TRUE
rs7642903	T	C	T	C	-0.0802814	-0.0017	0.328163	0.347	FALSE	FALSE	FALSE	2hGlu	0.0088	0.7799	5hGlu	TRUE	reported	textfile	1.89e-06	0.016849	GH	TRUE	reported	GH	textfile	2	TRUE
rs77044088	G	C	G	C	0.136834	0.0064	0.162345	0.131	FALSE	TRUE	FALSE	2hGlu	0.0117	0.469	6hGlu	TRUE	reported	textfile	4.42e-11	0.0207659	GH	TRUE	reported	GH	textfile	2	TRUE
rs10767734	T	C	T	C	-0.037891	0.0229	0.374139	0.376	FALSE	FALSE	FALSE	2hGlu	0.0089	0.007998	2hGlu	TRUE	reported	textfile	7.65e-08	0.00704908	PA	TRUE	reported	PA	textfile	2	TRUE
rs755147	G	C	G	C	0.0384618	0.0167	0.279463	0.261	FALSE	TRUE	FALSE	2hGlu	0.0101	0.03141	2hGlu	TRUE	reported	textfile	4.83e-07	0.00764194	PA	TRUE	reported	PA	textfile	2	TRUE
rs58640099	A	G	A	G	-0.0315969	0.0406	0.552611	NA	FALSE	FALSE	FALSE	2hGlu	0.0209	0.04345	2hGlu	TRUE	reported	textfile	4.51e-06	0.00688956	PA	TRUE	reported	PA	textfile	2	TRUE
rs17271549	C	G	C	G	0.0339457	-0.0163	0.306542	0.26	FALSE	TRUE	FALSE	2hGlu	0.0085	0.09455	2hGlu	TRUE	reported	textfile	4.18e-06	0.00737606	PA	TRUE	reported	PA	textfile	2	TRUE
rs72786641	T	G	T	G	-0.0869062	0.0228	0.0409323	0.073	FALSE	FALSE	FALSE	2hGlu	0.0203	0.1542	2hGlu	TRUE	reported	textfile	7.17e-07	0.0175333	PA	TRUE	reported	PA	textfile	2	TRUE
rs17168776	T	G	T	G	-0.0599831	-0.015	0.0756938	0.087	FALSE	FALSE	FALSE	2hGlu	0.0158	0.161	2hGlu	TRUE	reported	textfile	4.28e-06	0.013047	PA	TRUE	reported	PA	textfile	2	TRUE
rs9695148	C	T	C	T	0.0442176	-0.0056	0.160356	0.168	FALSE	FALSE	FALSE	2hGlu	0.0137	0.3265	2hGlu	TRUE	reported	textfile	2.14e-06	0.00932991	PA	TRUE	reported	PA	textfile	2	TRUE
rs4793879	T	C	T	C	-0.0315661	-0.0058	0.493996	0.47	FALSE	FALSE	FALSE	2hGlu	0.0093	0.3674	2hGlu	TRUE	reported	textfile	3.9e-06	0.00683752	PA	TRUE	reported	PA	textfile	2	TRUE
rs79735214	C	T	C	T	-0.0841297	0.0276	0.0506499	0.038	FALSE	FALSE	FALSE	2hGlu	0.0265	0.3879	2hGlu	TRUE	reported	textfile	1.21e-07	0.0158986	PA	TRUE	reported	PA	textfile	2	TRUE
rs72891716	A	G	A	G	-0.0710699	-0.0061	0.0526204	0.041	FALSE	FALSE	FALSE	2hGlu	0.0222	0.4298	2hGlu	TRUE	reported	textfile	4.26e-06	0.0154564	PA	TRUE	reported	PA	textfile	2	TRUE
rs1342669	C	T	C	T	-0.0337353	-0.0054	0.452068	0.446	FALSE	FALSE	FALSE	2hGlu	0.0089	0.4511	2hGlu	TRUE	reported	textfile	8.54e-07	0.00685303	PA	TRUE	reported	PA	textfile	2	TRUE
rs849916	A	G	A	G	0.039143	-0.0091	0.240142	0.293	FALSE	FALSE	FALSE	2hGlu	0.0098	0.4612	2hGlu	TRUE	reported	textfile	8.6e-07	0.00795379	PA	TRUE	reported	PA	textfile	2	TRUE
rs1898357	C	T	C	T	-0.0475456	0.0064	0.805204	0.805	FALSE	FALSE	FALSE	2hGlu	0.0112	0.5098	2hGlu	TRUE	reported	textfile	4.07e-08	0.0086642	PA	TRUE	reported	PA	textfile	2	TRUE
rs2249388	G	A	G	A	-0.0347664	0.0031	0.354202	0.41	FALSE	FALSE	FALSE	2hGlu	0.009	0.5581	2hGlu	TRUE	reported	textfile	1.16e-06	0.0071507	PA	TRUE	reported	PA	textfile	2	TRUE
rs17701958	A	G	A	G	0.0495343	0.0036	0.150351	0.21	FALSE	FALSE	FALSE	2hGlu	0.011	0.5655	2hGlu	TRUE	reported	textfile	2.14e-07	0.00955072	PA	TRUE	reported	PA	textfile	2	TRUE
rs6048778	G	A	G	A	-0.0356249	-0.0063	0.634313	0.627	FALSE	FALSE	FALSE	2hGlu	0.0092	0.5732	2hGlu	TRUE	reported	textfile	5.09e-07	0.00709229	PA	TRUE	reported	PA	textfile	2	TRUE
rs11781011	C	T	C	T	-0.0326448	0.0034	0.46795	0.398	FALSE	FALSE	FALSE	2hGlu	0.0089	0.5818	2hGlu	TRUE	reported	textfile	1.79e-06	0.00683499	PA	TRUE	reported	PA	textfile	2	TRUE
rs2284174	C	T	C	T	0.0502837	0.0079	0.11714	0.157	FALSE	FALSE	FALSE	2hGlu	0.012	0.5868	2hGlu	TRUE	reported	textfile	2.14e-06	0.0106097	PA	TRUE	reported	PA	textfile	2	TRUE
rs7016540	C	A	C	A	-0.0321185	0.0016	0.537699	0.571	FALSE	FALSE	FALSE	2hGlu	0.0092	0.6023	2hGlu	TRUE	reported	textfile	3.09e-06	0.00688566	PA	TRUE	reported	PA	textfile	2	TRUE
rs1836680	C	T	C	T	0.0951474	-0.0245	0.0279662	0.032	FALSE	FALSE	FALSE	2hGlu	0.0251	0.7188	2hGlu	TRUE	reported	textfile	4.39e-06	0.0207192	PA	TRUE	reported	PA	textfile	2	TRUE
rs4738382	A	C	A	C	-0.0411807	0.0099	0.221952	0.23	FALSE	FALSE	FALSE	2hGlu	0.0109	0.7389	2hGlu	TRUE	reported	textfile	5.84e-07	0.00824181	PA	TRUE	reported	PA	textfile	2	TRUE
rs16828194	A	G	A	G	-0.0512517	-0.0006	0.110841	0.127	FALSE	FALSE	FALSE	2hGlu	0.0131	0.8599	2hGlu	TRUE	reported	textfile	3.1e-06	0.0109891	PA	TRUE	reported	PA	textfile	2	TRUE
rs60304293	C	G	C	G	0.0703593	-0.0024	0.0511539	NA	FALSE	TRUE	TRUE	2hGlu	0.0596	0.9277	2hGlu	TRUE	reported	textfile	4.41e-06	0.0153251	PA	TRUE	reported	PA	textfile	2	FALSE
rs35450523	A	G	A	G	0.0351488	0.0061	0.271419	0.286	FALSE	FALSE	FALSE	2hGlu	0.0095	0.9569	2hGlu	TRUE	reported	textfile	4.45e-06	0.00765907	PA	TRUE	reported	PA	textfile	2	TRUE
rs115766559	G	C	G	C	-0.0500375	0.0092	0.117866	0.074	FALSE	TRUE	FALSE	2hGlu	0.0164	0.9678	2hGlu	TRUE	reported	textfile	2.58e-06	0.0106432	PA	TRUE	reported	PA	textfile	2	TRUE
rs9478607	C	G	C	G	0.0493493	0.0033	0.12928	0.165	FALSE	TRUE	FALSE	2hGlu	0.0121	0.9748	2hGlu	TRUE	reported	textfile	1.29e-06	0.0101935	PA	TRUE	reported	PA	textfile	2	TRUE
rs2031936	A	G	A	G	-0.100216	-0.0246	0.163807	0.156	FALSE	FALSE	FALSE	2hGlu	0.0119	0.02827	2hGlu	TRUE	reported	textfile	4.02e-06	0.0217383	PTB	TRUE	reported	PTB	textfile	2	TRUE
rs2946160	A	G	A	G	-0.0986625	-0.0109	0.785435	0.741	FALSE	FALSE	FALSE	2hGlu	0.0088	0.1978	2hGlu	TRUE	reported	textfile	2.14e-07	0.0190205	PTB	TRUE	reported	PTB	textfile	2	TRUE
rs148537967	T	C	T	C	0.24415	-0.0235	0.0241191	0.022	FALSE	FALSE	FALSE	2hGlu	0.0283	0.3173	2hGlu	TRUE	reported	textfile	4.27e-07	0.0482841	PTB	TRUE	reported	PTB	textfile	2	TRUE
rs28419237	C	G	C	G	0.0985904	0.0134	0.155064	0.133	FALSE	TRUE	FALSE	2hGlu	0.0149	0.3604	2hGlu	TRUE	reported	textfile	3.9e-06	0.0213544	PTB	TRUE	reported	PTB	textfile	2	TRUE
rs28732155	A	C	D	I	0.905811	-0.0527	0.00348291	0.054	TRUE	FALSE	FALSE	2hGlu	0.0306	0.3949	2hGlu	TRUE	reported	textfile	1.2e-06	0.186557	PTB	TRUE	reported	PTB	textfile	2	FALSE
rs7591150	C	G	C	G	-0.0774802	-0.0031	0.619487	0.604	FALSE	TRUE	FALSE	2hGlu	0.009	0.5581	2hGlu	TRUE	reported	textfile	1.56e-06	0.01613	PTB	TRUE	reported	PTB	textfile	2	TRUE
rs148298502	C	T	C	T	0.327838	-0.0164	0.0122009	0.024	FALSE	FALSE	FALSE	2hGlu	0.0312	0.6821	2hGlu	TRUE	reported	textfile	7.45e-07	0.0662409	PTB	TRUE	reported	PTB	textfile	2	TRUE
rs1479107	G	A	G	A	-0.0872887	-0.0016	0.764635	0.77	FALSE	FALSE	FALSE	2hGlu	0.011	0.6892	2hGlu	TRUE	reported	textfile	1.81e-06	0.0182852	PTB	TRUE	reported	PTB	textfile	2	TRUE
rs3769996	A	G	A	G	0.115572	0.008	0.10516	0.108	FALSE	FALSE	FALSE	2hGlu	0.0136	0.7792	2hGlu	TRUE	reported	textfile	4.34e-06	0.0251547	PTB	TRUE	reported	PTB	textfile	2	TRUE
rs141592655	T	C	T	C	-0.215719	0.0227	0.0332124	0.011	FALSE	FALSE	FALSE	2hGlu	0.0477	0.7826	2hGlu	TRUE	reported	textfile	3.59e-06	0.0465556	PTB	TRUE	reported	PTB	textfile	2	TRUE
rs6441042	G	C	G	C	-0.0783243	-0.0035	0.519109	0.509	FALSE	TRUE	TRUE	2hGlu	0.0088	0.783	2hGlu	TRUE	reported	textfile	6.81e-07	0.0157701	PTB	TRUE	reported	PTB	textfile	2	FALSE
rs4906919	G	A	G	A	-0.0780132	0.0024	0.361094	0.364	FALSE	FALSE	FALSE	2hGlu	0.0101	0.8128	2hGlu	TRUE	reported	textfile	2.75e-06	0.0166391	PTB	TRUE	reported	PTB	textfile	2	TRUE
rs2492077	A	C	A	C	-0.0886154	-0.0018	0.75562	0.734	FALSE	FALSE	FALSE	2hGlu	0.0105	0.9705	2hGlu	TRUE	reported	textfile	1.03e-06	0.018138	PTB	TRUE	reported	PTB	textfile	2	TRUE
rs12975912	G	A	G	A	0.180597	-0.0052	0.0513434	0.058	FALSE	FALSE	FALSE	2hGlu	0.0203	0.9847	2hGlu	TRUE	reported	textfile	8.83e-08	0.0337611	PTB	TRUE	reported	PTB	textfile	2	TRUE
rs62515194	A	T	A	T	-0.11443	0.0392	0.0768014	0.078	FALSE	TRUE	FALSE	2hGlu	0.0181	0.08724	2hGlu	TRUE	reported	textfile	2.4e-07	0.022154	SA	TRUE	reported	SA	textfile	2	TRUE
rs140657628	G	A	G	A	-0.280321	0.0524	0.0112644	0.018	FALSE	FALSE	FALSE	2hGlu	0.0313	0.1485	2hGlu	TRUE	reported	textfile	2.06e-06	0.0590442	SA	TRUE	reported	SA	textfile	2	TRUE
rs1511817	A	G	A	G	0.0572371	-0.0111	0.682036	0.679	FALSE	FALSE	FALSE	2hGlu	0.0094	0.2613	2hGlu	TRUE	reported	textfile	4.06e-06	0.0124203	SA	TRUE	reported	SA	textfile	2	TRUE
rs11696612	G	A	G	A	-0.16765	-0.0118	0.0383428	0.042	FALSE	FALSE	FALSE	2hGlu	0.0231	0.4825	2hGlu	TRUE	reported	textfile	9.89e-08	0.0314616	SA	TRUE	reported	SA	textfile	2	TRUE
rs1290796	C	T	C	T	-0.119288	0.0122	0.942841	0.975	FALSE	FALSE	FALSE	2hGlu	0.0252	0.5085	2hGlu	TRUE	reported	textfile	8.36e-07	0.0242122	SA	TRUE	reported	SA	textfile	2	TRUE
rs117054283	C	T	C	T	0.134594	-0.0095	0.0379584	0.026	FALSE	FALSE	FALSE	2hGlu	0.0298	0.5114	2hGlu	TRUE	reported	textfile	4.31e-06	0.0292867	SA	TRUE	reported	SA	textfile	2	TRUE
rs111479703	T	C	T	C	-0.17709	-0.0345	0.0285399	0.026	FALSE	FALSE	FALSE	2hGlu	0.0274	0.524	2hGlu	TRUE	reported	textfile	1.16e-06	0.0364241	SA	TRUE	reported	SA	textfile	2	TRUE
rs2624524	T	C	T	C	-0.0597075	0.0007	0.299099	0.328	FALSE	FALSE	FALSE	2hGlu	0.0094	0.5744	2hGlu	TRUE	reported	textfile	2.47e-06	0.0126755	SA	TRUE	reported	SA	textfile	2	TRUE
rs140557522	A	G	A	G	0.0897363	0.0147	0.0988763	0.048	FALSE	FALSE	FALSE	2hGlu	0.0267	0.6188	2hGlu	TRUE	reported	textfile	2.68e-06	0.0191175	SA	TRUE	reported	SA	textfile	2	TRUE
rs12121555	G	A	G	A	0.0729594	-0.0018	0.154864	0.123	FALSE	FALSE	FALSE	2hGlu	0.017	0.669	2hGlu	TRUE	reported	textfile	4.1e-06	0.0158396	SA	TRUE	reported	SA	textfile	2	TRUE
rs114302088	A	G	A	G	-0.228223	0.0019	0.0182363	0.025	FALSE	FALSE	FALSE	2hGlu	0.0369	0.708	2hGlu	TRUE	reported	textfile	5.95e-07	0.0457114	SA	TRUE	reported	SA	textfile	2	TRUE
rs75593361	C	T	C	T	0.281039	0.0195	0.00818835	0.021	FALSE	FALSE	FALSE	2hGlu	0.0395	0.7871	2hGlu	TRUE	reported	textfile	3.26e-06	0.0603911	SA	TRUE	reported	SA	textfile	2	TRUE
rs7850545	C	G	C	G	0.0626772	0.0025	0.233709	0.278	FALSE	TRUE	FALSE	2hGlu	0.01	0.9689	2hGlu	TRUE	reported	textfile	3.87e-06	0.0135712	SA	TRUE	reported	SA	textfile	2	TRUE
rs139497936	C	T	C	T	-0.114086	0.1419	0.0175017	0.017	FALSE	FALSE	FALSE	2hGlu	0.0553	0.01519	2hGlu	TRUE	reported	textfile	3.47e-06	0.0245839	SD	TRUE	reported	SD	textfile	2	TRUE
rs143653437	T	C	T	C	-0.113599	-0.1004	0.0182169	0.024	FALSE	FALSE	FALSE	2hGlu	0.0404	0.02232	2hGlu	TRUE	reported	textfile	4.09e-06	0.0246586	SD	TRUE	reported	SD	textfile	2	TRUE
rs2803068	C	T	C	T	-0.0301256	0.0166	0.425475	0.46	FALSE	FALSE	FALSE	2hGlu	0.0084	0.03007	2hGlu	TRUE	reported	textfile	4.05e-06	0.00653685	SD	TRUE	reported	SD	textfile	2	TRUE
rs13014982	A	G	A	G	0.033456	-0.0142	0.345162	0.384	FALSE	FALSE	FALSE	2hGlu	0.0089	0.2022	2hGlu	TRUE	reported	textfile	8.6e-07	0.00679832	SD	TRUE	reported	SD	textfile	2	TRUE
rs1885821	G	A	G	A	-0.187766	-0.057	0.00848813	0.029	FALSE	FALSE	FALSE	2hGlu	0.0495	0.207	2hGlu	TRUE	reported	textfile	5.71e-07	0.0375472	SD	TRUE	reported	SD	textfile	2	TRUE
rs1149869	C	T	C	T	-0.0687553	-0.014	0.0530935	0.078	FALSE	FALSE	FALSE	2hGlu	0.0178	0.3571	2hGlu	TRUE	reported	textfile	1.72e-06	0.0143712	SD	TRUE	reported	SD	textfile	2	TRUE
rs9597010	A	T	A	T	-0.0393919	-0.0099	0.170911	0.173	FALSE	TRUE	FALSE	2hGlu	0.0118	0.3793	2hGlu	TRUE	reported	textfile	4.79e-06	0.00861228	SD	TRUE	reported	SD	textfile	2	TRUE
rs7209460	T	C	T	C	0.0361976	0.0079	0.692808	0.723	FALSE	FALSE	FALSE	2hGlu	0.0097	0.416	2hGlu	TRUE	reported	textfile	2.33e-07	0.00699992	SD	TRUE	reported	SD	textfile	2	TRUE
rs72816291	T	C	T	C	-0.0492053	-0.0137	0.100345	0.038	FALSE	FALSE	FALSE	2hGlu	0.0187	0.496	2hGlu	TRUE	reported	textfile	4.42e-06	0.0107185	SD	TRUE	reported	SD	textfile	2	TRUE
rs72981208	T	C	T	C	-0.0664528	-0.0179	0.0566409	0.048	FALSE	FALSE	FALSE	2hGlu	0.0286	0.4962	2hGlu	TRUE	reported	textfile	2.2e-06	0.0140359	SD	TRUE	reported	SD	textfile	2	TRUE
rs55778287	C	G	C	G	0.0943627	0.0064	0.0275292	0.05	FALSE	TRUE	FALSE	2hGlu	0.0205	0.5304	2hGlu	TRUE	reported	textfile	1.83e-06	0.0197792	SD	TRUE	reported	SD	textfile	2	TRUE
rs1557557	G	A	G	A	0.0445311	-0.0067	0.873827	0.888	FALSE	FALSE	FALSE	2hGlu	0.0142	0.5485	2hGlu	TRUE	reported	textfile	4.55e-06	0.00971313	SD	TRUE	reported	SD	textfile	2	TRUE
rs8004200	G	C	G	C	0.0328111	-0.0039	0.480278	0.472	FALSE	TRUE	TRUE	2hGlu	0.0088	0.5965	2hGlu	TRUE	reported	textfile	3.85e-07	0.00646361	SD	TRUE	reported	SD	textfile	2	FALSE
rs11164227	T	A	T	A	-0.058982	0.0132	0.0697452	0.034	FALSE	TRUE	FALSE	2hGlu	0.0268	0.6504	2hGlu	TRUE	reported	textfile	4.07e-06	0.0128004	SD	TRUE	reported	SD	textfile	2	TRUE
rs697194	A	G	A	G	-0.0301132	-0.0043	0.48344	0.529	FALSE	FALSE	FALSE	2hGlu	0.0086	0.6779	2hGlu	TRUE	reported	textfile	3.29e-06	0.00647372	SD	TRUE	reported	SD	textfile	2	TRUE
rs34929649	C	T	C	T	-0.0341746	-0.0019	0.344974	0.363	FALSE	FALSE	FALSE	2hGlu	0.0102	0.7292	2hGlu	TRUE	reported	textfile	4.59e-07	0.0067772	SD	TRUE	reported	SD	textfile	2	TRUE
rs78630851	T	C	T	C	-0.0756071	-0.0219	0.0450691	0.033	FALSE	FALSE	FALSE	2hGlu	0.0221	0.7299	2hGlu	TRUE	reported	textfile	1.09e-06	0.0155113	SD	TRUE	reported	SD	textfile	2	TRUE
rs189195	G	A	G	A	0.0498269	0.0012	0.901862	0.883	FALSE	FALSE	FALSE	2hGlu	0.0134	0.8939	2hGlu	TRUE	reported	textfile	4.45e-06	0.010857	SD	TRUE	reported	SD	textfile	2	TRUE
rs2347923	A	C	A	C	-0.0408421	0.0007	0.675025	0.686	FALSE	FALSE	FALSE	2hGlu	0.0095	0.9236	2hGlu	TRUE	reported	textfile	2.99e-09	0.0068848	SD	TRUE	reported	SD	textfile	2	TRUE
rs6011779	T	C	T	C	-0.0344639	0.0045	0.756292	0.803	FALSE	FALSE	FALSE	2hGlu	0.0139	0.962	2hGlu	TRUE	reported	textfile	4.51e-06	0.00751416	SD	TRUE	reported	SD	textfile	2	TRUE
rs56318008	T	C	T	C	-0.047621	0.0062	0.164342	0.136	FALSE	FALSE	FALSE	2hGlu	0.0123	0.9664	2hGlu	TRUE	reported	textfile	4.47e-08	0.00870421	SD	TRUE	reported	SD	textfile	2	TRUE
rs77839245	A	G	A	G	-0.142418	-0.0006	0.0127373	0.033	FALSE	FALSE	FALSE	2hGlu	0.0285	0.9929	2hGlu	TRUE	reported	textfile	8.86e-07	0.0289733	SD	TRUE	reported	SD	textfile	2	TRUE
rs780094	C	T	C	T	0.104466	0.0052	0.645296	0.586	FALSE	FALSE	FALSE	HbA1c	0.0013	2.93e-05	HbA1c	TRUE	reported	textfile	3.97e-14	0.0138148	GDM	TRUE	reported	GDM	textfile	2	TRUE
rs74628648	T	C	T	C	-0.146367	-0.0103	0.078421	0.059	FALSE	FALSE	FALSE	HbA1c	0.0028	6.76e-05	HbA1c	TRUE	reported	textfile	6.08e-09	0.0251724	GDM	TRUE	reported	GDM	textfile	2	TRUE
rs7713317	G	A	G	A	-0.147786	-0.0036	0.315703	0.296	FALSE	FALSE	FALSE	HbA1c	0.0014	0.001228	HbA1c	TRUE	reported	textfile	3.68e-25	0.0142618	GDM	TRUE	reported	GDM	textfile	2	TRUE
rs9275373	A	G	A	G	0.145166	-0.0056	0.120292	0.121	FALSE	FALSE	FALSE	HbA1c	0.0027	0.03542	HbA1c	TRUE	reported	textfile	1.06e-13	0.0195295	GDM	TRUE	reported	GDM	textfile	2	TRUE
rs78020513	C	T	C	T	0.230041	0.0032	0.0269555	0.026	FALSE	FALSE	FALSE	HbA1c	0.0104	0.7707	HbA1c	TRUE	reported	textfile	3.59e-09	0.038977	GDM	TRUE	reported	GDM	textfile	2	TRUE
rs7123869	C	T	C	T	0.274896	0.0033	0.0201988	0.024	FALSE	FALSE	FALSE	HbA1c	0.0063	0.7717	HbA1c	TRUE	reported	textfile	1.6e-10	0.0429799	GDM	TRUE	reported	GDM	textfile	2	TRUE
rs11642015	T	C	T	C	0.0725758	0.0054	0.416595	0.438	FALSE	FALSE	FALSE	HbA1c	0.0013	9.62e-05	HbA1c	TRUE	reported	textfile	3.32e-09	0.0122698	HDPs	TRUE	reported	HDPs	textfile	2	TRUE
rs7589428	G	A	G	A	-0.0691127	0.0035	0.490313	0.522	FALSE	FALSE	FALSE	HbA1c	0.0013	0.001688	HbA1c	TRUE	reported	textfile	1.42e-08	0.0121859	HDPs	TRUE	reported	HDPs	textfile	2	TRUE
rs13306561	G	A	G	A	-0.143954	0.0037	0.145135	0.14	FALSE	FALSE	FALSE	HbA1c	0.0017	0.009792	HbA1c	TRUE	reported	textfile	5e-16	0.0177469	HDPs	TRUE	reported	HDPs	textfile	2	TRUE
rs9855086	T	A	T	A	-0.0873762	-0.0019	0.462978	0.46	FALSE	TRUE	TRUE	HbA1c	0.0013	0.1252	HbA1c	TRUE	reported	textfile	9.3e-13	0.0122368	HDPs	TRUE	reported	HDPs	textfile	2	FALSE
rs2782981	C	T	C	T	0.0717868	-0.0019	0.654424	0.683	FALSE	FALSE	FALSE	HbA1c	0.0015	0.1736	HbA1c	TRUE	reported	textfile	2.4e-08	0.012865	HDPs	TRUE	reported	HDPs	textfile	2	TRUE
rs10857147	T	A	T	A	0.11613	-0.0017	0.313966	0.252	FALSE	TRUE	FALSE	HbA1c	0.0015	0.3682	HbA1c	TRUE	reported	textfile	4.02e-19	0.0129951	HDPs	TRUE	reported	HDPs	textfile	2	TRUE
rs167479	G	T	G	T	0.0950738	-0.001	0.575132	0.55	FALSE	FALSE	FALSE	HbA1c	0.0016	0.4805	HbA1c	TRUE	reported	textfile	1.39e-14	0.0123515	HDPs	TRUE	reported	HDPs	textfile	2	TRUE
rs12656497	C	T	C	T	0.0999318	-0.0011	0.586533	0.586	FALSE	FALSE	FALSE	HbA1c	0.0013	0.5433	HbA1c	TRUE	reported	textfile	7.11e-16	0.0123853	HDPs	TRUE	reported	HDPs	textfile	2	TRUE
rs604723	C	T	C	T	0.0811858	0.0008	0.741546	0.73	FALSE	FALSE	FALSE	HbA1c	0.0014	0.6625	HbA1c	TRUE	reported	textfile	6.86e-09	0.014011	HDPs	TRUE	reported	HDPs	textfile	2	TRUE
rs7139122	A	G	A	G	0.273648	-0.0057	0.0204967	0.011	FALSE	FALSE	FALSE	HbA1c	0.0073	0.6842	HbA1c	TRUE	reported	textfile	3.21e-12	0.0392719	HDPs	TRUE	reported	HDPs	textfile	2	TRUE
rs6015445	C	G	C	G	0.128508	-0.001	0.163062	0.129	FALSE	TRUE	FALSE	HbA1c	0.002	0.7888	HbA1c	TRUE	reported	textfile	1.14e-15	0.0160421	HDPs	TRUE	reported	HDPs	textfile	2	TRUE
rs10882398	A	T	A	T	0.0848303	-0.0002	0.592953	0.525	FALSE	TRUE	TRUE	HbA1c	0.0013	0.8395	HbA1c	TRUE	reported	textfile	8.4e-12	0.0124174	HDPs	TRUE	reported	HDPs	textfile	2	FALSE
rs2208589	G	A	G	A	0.122572	-0.0001	0.889289	0.766	FALSE	FALSE	FALSE	HbA1c	0.0017	0.9229	HbA1c	TRUE	reported	textfile	1.22e-09	0.0201687	HDPs	TRUE	reported	HDPs	textfile	2	TRUE
rs10420713	A	G	A	G	-0.101989	0.0017	0.181306	0.177	FALSE	FALSE	FALSE	HbA1c	0.0019	0.8017	HbA1c	TRUE	reported	textfile	9.99e-07	0.0208486	GH	TRUE	reported	GH	textfile	2	TRUE
rs12564002	A	G	A	G	-0.158548	0.0037	0.111268	0.103	FALSE	FALSE	FALSE	HbA1c	0.002	0.06462	HbA1c	TRUE	reported	textfile	9.4e-10	0.0259098	GH	TRUE	reported	GH	textfile	2	TRUE
rs7642903	T	C	T	C	-0.0802814	-0.0022	0.328163	0.347	FALSE	FALSE	FALSE	HbA1c	0.0014	0.1514	HbA1c	TRUE	reported	textfile	1.89e-06	0.016849	GH	TRUE	reported	GH	textfile	2	TRUE
rs77044088	G	C	G	C	0.136834	-0.0009	0.162345	0.131	FALSE	TRUE	FALSE	HbA1c	0.002	0.8671	HbA1c	TRUE	reported	textfile	4.42e-11	0.0207659	GH	TRUE	reported	GH	textfile	2	TRUE
rs2284174	C	T	C	T	0.0502837	0.0042	0.11714	0.157	FALSE	FALSE	FALSE	HbA1c	0.0022	0.009258	HbA1c	TRUE	reported	textfile	2.14e-06	0.0106097	PA	TRUE	reported	PA	textfile	2	TRUE
rs2249388	G	A	G	A	-0.0347664	-0.0025	0.354202	0.41	FALSE	FALSE	FALSE	HbA1c	0.0014	0.03636	HbA1c	TRUE	reported	textfile	1.16e-06	0.0071507	PA	TRUE	reported	PA	textfile	2	TRUE
rs849916	A	G	A	G	0.039143	-0.003	0.240142	0.293	FALSE	FALSE	FALSE	HbA1c	0.0015	0.05909	HbA1c	TRUE	reported	textfile	8.6e-07	0.00795379	PA	TRUE	reported	PA	textfile	2	TRUE
rs115766559	G	C	G	C	-0.0500375	-0.0059	0.117866	0.074	FALSE	TRUE	FALSE	HbA1c	0.0025	0.0629	HbA1c	TRUE	reported	textfile	2.58e-06	0.0106432	PA	TRUE	reported	PA	textfile	2	TRUE
rs755147	G	C	G	C	0.0384618	0.003	0.279463	0.261	FALSE	TRUE	FALSE	HbA1c	0.0016	0.1113	HbA1c	TRUE	reported	textfile	4.83e-07	0.00764194	PA	TRUE	reported	PA	textfile	2	TRUE
rs4793879	T	C	T	C	-0.0315661	-0.002	0.493996	0.47	FALSE	FALSE	FALSE	HbA1c	0.0014	0.1479	HbA1c	TRUE	reported	textfile	3.9e-06	0.00683752	PA	TRUE	reported	PA	textfile	2	TRUE
rs17168776	T	G	T	G	-0.0599831	-0.0027	0.0756938	0.087	FALSE	FALSE	FALSE	HbA1c	0.0025	0.175	HbA1c	TRUE	reported	textfile	4.28e-06	0.013047	PA	TRUE	reported	PA	textfile	2	TRUE
rs6048778	G	A	G	A	-0.0356249	-0.0015	0.634313	0.627	FALSE	FALSE	FALSE	HbA1c	0.0014	0.2235	HbA1c	TRUE	reported	textfile	5.09e-07	0.00709229	PA	TRUE	reported	PA	textfile	2	TRUE
rs7016540	C	A	C	A	-0.0321185	-0.0024	0.537699	0.571	FALSE	FALSE	FALSE	HbA1c	0.0014	0.2323	HbA1c	TRUE	reported	textfile	3.09e-06	0.00688566	PA	TRUE	reported	PA	textfile	2	TRUE
rs11781011	C	T	C	T	-0.0326448	-0.0012	0.46795	0.398	FALSE	FALSE	FALSE	HbA1c	0.0014	0.2379	HbA1c	TRUE	reported	textfile	1.79e-06	0.00683499	PA	TRUE	reported	PA	textfile	2	TRUE
rs9695148	C	T	C	T	0.0442176	-0.0022	0.160356	0.168	FALSE	FALSE	FALSE	HbA1c	0.0022	0.242	HbA1c	TRUE	reported	textfile	2.14e-06	0.00932991	PA	TRUE	reported	PA	textfile	2	TRUE
rs1898357	C	T	C	T	-0.0475456	0.002	0.805204	0.805	FALSE	FALSE	FALSE	HbA1c	0.0018	0.2492	HbA1c	TRUE	reported	textfile	4.07e-08	0.0086642	PA	TRUE	reported	PA	textfile	2	TRUE
rs9478607	C	G	C	G	0.0493493	0.0021	0.12928	0.165	FALSE	TRUE	FALSE	HbA1c	0.0018	0.3146	HbA1c	TRUE	reported	textfile	1.29e-06	0.0101935	PA	TRUE	reported	PA	textfile	2	TRUE
rs58640099	A	G	A	G	-0.0315969	0.0051	0.552611	NA	FALSE	FALSE	FALSE	HbA1c	0.0053	0.3401	HbA1c	TRUE	reported	textfile	4.51e-06	0.00688956	PA	TRUE	reported	PA	textfile	2	TRUE
rs1836680	C	T	C	T	0.0951474	-0.0044	0.0279662	0.032	FALSE	FALSE	FALSE	HbA1c	0.004	0.3972	HbA1c	TRUE	reported	textfile	4.39e-06	0.0207192	PA	TRUE	reported	PA	textfile	2	TRUE
rs1342669	C	T	C	T	-0.0337353	-0.0006	0.452068	0.446	FALSE	FALSE	FALSE	HbA1c	0.0013	0.3992	HbA1c	TRUE	reported	textfile	8.54e-07	0.00685303	PA	TRUE	reported	PA	textfile	2	TRUE
rs72891716	A	G	A	G	-0.0710699	-0.0027	0.0526204	0.041	FALSE	FALSE	FALSE	HbA1c	0.0035	0.4822	HbA1c	TRUE	reported	textfile	4.26e-06	0.0154564	PA	TRUE	reported	PA	textfile	2	TRUE
rs17271549	C	G	C	G	0.0339457	0.0013	0.306542	0.26	FALSE	TRUE	FALSE	HbA1c	0.0014	0.5054	HbA1c	TRUE	reported	textfile	4.18e-06	0.00737606	PA	TRUE	reported	PA	textfile	2	TRUE
rs16828194	A	G	A	G	-0.0512517	-0.0015	0.110841	0.127	FALSE	FALSE	FALSE	HbA1c	0.0021	0.5172	HbA1c	TRUE	reported	textfile	3.1e-06	0.0109891	PA	TRUE	reported	PA	textfile	2	TRUE
rs10767734	T	C	T	C	-0.037891	-0.0014	0.374139	0.376	FALSE	FALSE	FALSE	HbA1c	0.0014	0.6381	HbA1c	TRUE	reported	textfile	7.65e-08	0.00704908	PA	TRUE	reported	PA	textfile	2	TRUE
rs17701958	A	G	A	G	0.0495343	0.0011	0.150351	0.21	FALSE	FALSE	FALSE	HbA1c	0.0017	0.7274	HbA1c	TRUE	reported	textfile	2.14e-07	0.00955072	PA	TRUE	reported	PA	textfile	2	TRUE
rs4738382	A	C	A	C	-0.0411807	0.0008	0.221952	0.23	FALSE	FALSE	FALSE	HbA1c	0.0017	0.7973	HbA1c	TRUE	reported	textfile	5.84e-07	0.00824181	PA	TRUE	reported	PA	textfile	2	TRUE
rs35450523	A	G	A	G	0.0351488	0.0006	0.271419	0.286	FALSE	FALSE	FALSE	HbA1c	0.0014	0.805	HbA1c	TRUE	reported	textfile	4.45e-06	0.00765907	PA	TRUE	reported	PA	textfile	2	TRUE
rs60304293	C	G	C	G	0.0703593	-0.0004	0.0511539	NA	FALSE	TRUE	TRUE	HbA1c	0.0152	0.9075	HbA1c	TRUE	reported	textfile	4.41e-06	0.0153251	PA	TRUE	reported	PA	textfile	2	FALSE
rs72786641	T	G	T	G	-0.0869062	0.0012	0.0409323	0.073	FALSE	FALSE	FALSE	HbA1c	0.0031	0.9163	HbA1c	TRUE	reported	textfile	7.17e-07	0.0175333	PA	TRUE	reported	PA	textfile	2	TRUE
rs79735214	C	T	C	T	-0.0841297	-0.0026	0.0506499	0.038	FALSE	FALSE	FALSE	HbA1c	0.0041	0.9935	HbA1c	TRUE	reported	textfile	1.21e-07	0.0158986	PA	TRUE	reported	PA	textfile	2	TRUE
rs1479107	G	A	G	A	-0.0872887	0.005	0.764635	0.77	FALSE	FALSE	FALSE	HbA1c	0.0017	0.003908	HbA1c	TRUE	reported	textfile	1.81e-06	0.0182852	PTB	TRUE	reported	PTB	textfile	2	TRUE
rs12975912	G	A	G	A	0.180597	-0.01	0.0513434	0.058	FALSE	FALSE	FALSE	HbA1c	0.0033	0.00541	HbA1c	TRUE	reported	textfile	8.83e-08	0.0337611	PTB	TRUE	reported	PTB	textfile	2	TRUE
rs2946160	A	G	A	G	-0.0986625	-0.004	0.785435	0.741	FALSE	FALSE	FALSE	HbA1c	0.0014	0.02078	HbA1c	TRUE	reported	textfile	2.14e-07	0.0190205	PTB	TRUE	reported	PTB	textfile	2	TRUE
rs4906919	G	A	G	A	-0.0780132	-0.0025	0.361094	0.364	FALSE	FALSE	FALSE	HbA1c	0.0014	0.1682	HbA1c	TRUE	reported	textfile	2.75e-06	0.0166391	PTB	TRUE	reported	PTB	textfile	2	TRUE
rs7591150	C	G	C	G	-0.0774802	-0.0019	0.619487	0.604	FALSE	TRUE	FALSE	HbA1c	0.0014	0.1879	HbA1c	TRUE	reported	textfile	1.56e-06	0.01613	PTB	TRUE	reported	PTB	textfile	2	TRUE
rs141592655	T	C	T	C	-0.215719	-0.0141	0.0332124	0.011	FALSE	FALSE	FALSE	HbA1c	0.0109	0.2469	HbA1c	TRUE	reported	textfile	3.59e-06	0.0465556	PTB	TRUE	reported	PTB	textfile	2	TRUE
rs2492077	A	C	A	C	-0.0886154	0.0019	0.75562	0.734	FALSE	FALSE	FALSE	HbA1c	0.0015	0.2934	HbA1c	TRUE	reported	textfile	1.03e-06	0.018138	PTB	TRUE	reported	PTB	textfile	2	TRUE
rs148298502	C	T	C	T	0.327838	0.0041	0.0122009	0.024	FALSE	FALSE	FALSE	HbA1c	0.0048	0.294	HbA1c	TRUE	reported	textfile	7.45e-07	0.0662409	PTB	TRUE	reported	PTB	textfile	2	TRUE
rs2031936	A	G	A	G	-0.100216	0.0021	0.163807	0.156	FALSE	FALSE	FALSE	HbA1c	0.0018	0.3509	HbA1c	TRUE	reported	textfile	4.02e-06	0.0217383	PTB	TRUE	reported	PTB	textfile	2	TRUE
rs148537967	T	C	T	C	0.24415	-0.0033	0.0241191	0.022	FALSE	FALSE	FALSE	HbA1c	0.0042	0.3594	HbA1c	TRUE	reported	textfile	4.27e-07	0.0482841	PTB	TRUE	reported	PTB	textfile	2	TRUE
rs28419237	C	G	C	G	0.0985904	0.0026	0.155064	0.133	FALSE	TRUE	FALSE	HbA1c	0.0028	0.4627	HbA1c	TRUE	reported	textfile	3.9e-06	0.0213544	PTB	TRUE	reported	PTB	textfile	2	TRUE
rs6441042	G	C	G	C	-0.0783243	-0.0008	0.519109	0.509	FALSE	TRUE	TRUE	HbA1c	0.0014	0.6646	HbA1c	TRUE	reported	textfile	6.81e-07	0.0157701	PTB	TRUE	reported	PTB	textfile	2	FALSE
rs28732155	A	C	D	I	0.905811	0.0065	0.00348291	0.054	TRUE	FALSE	FALSE	HbA1c	0.0052	0.6975	HbA1c	TRUE	reported	textfile	1.2e-06	0.186557	PTB	TRUE	reported	PTB	textfile	2	FALSE
rs3769996	A	G	A	G	0.115572	0	0.10516	0.108	FALSE	FALSE	FALSE	HbA1c	0.0021	0.9625	HbA1c	TRUE	reported	textfile	4.34e-06	0.0251547	PTB	TRUE	reported	PTB	textfile	2	TRUE
rs140657628	G	A	G	A	-0.280321	-0.0092	0.0112644	0.018	FALSE	FALSE	FALSE	HbA1c	0.0045	0.07497	HbA1c	TRUE	reported	textfile	2.06e-06	0.0590442	SA	TRUE	reported	SA	textfile	2	TRUE
rs12121555	G	A	G	A	0.0729594	-0.0035	0.154864	0.123	FALSE	FALSE	FALSE	HbA1c	0.0028	0.1151	HbA1c	TRUE	reported	textfile	4.1e-06	0.0158396	SA	TRUE	reported	SA	textfile	2	TRUE
rs62515194	A	T	A	T	-0.11443	0.004	0.0768014	0.078	FALSE	TRUE	FALSE	HbA1c	0.0028	0.1223	HbA1c	TRUE	reported	textfile	2.4e-07	0.022154	SA	TRUE	reported	SA	textfile	2	TRUE
rs1511817	A	G	A	G	0.0572371	0.0016	0.682036	0.679	FALSE	FALSE	FALSE	HbA1c	0.0014	0.164	HbA1c	TRUE	reported	textfile	4.06e-06	0.0124203	SA	TRUE	reported	SA	textfile	2	TRUE
rs75593361	C	T	C	T	0.281039	-0.0071	0.00818835	0.021	FALSE	FALSE	FALSE	HbA1c	0.006	0.1692	HbA1c	TRUE	reported	textfile	3.26e-06	0.0603911	SA	TRUE	reported	SA	textfile	2	TRUE
rs11696612	G	A	G	A	-0.16765	0.0038	0.0383428	0.042	FALSE	FALSE	FALSE	HbA1c	0.0034	0.1733	HbA1c	TRUE	reported	textfile	9.89e-08	0.0314616	SA	TRUE	reported	SA	textfile	2	TRUE
rs1290796	C	T	C	T	-0.119288	-0.0052	0.942841	0.975	FALSE	FALSE	FALSE	HbA1c	0.0048	0.4406	HbA1c	TRUE	reported	textfile	8.36e-07	0.0242122	SA	TRUE	reported	SA	textfile	2	TRUE
rs111479703	T	C	T	C	-0.17709	-0.0031	0.0285399	0.026	FALSE	FALSE	FALSE	HbA1c	0.0049	0.4419	HbA1c	TRUE	reported	textfile	1.16e-06	0.0364241	SA	TRUE	reported	SA	textfile	2	TRUE
rs2624524	T	C	T	C	-0.0597075	-0.0008	0.299099	0.328	FALSE	FALSE	FALSE	HbA1c	0.0014	0.5901	HbA1c	TRUE	reported	textfile	2.47e-06	0.0126755	SA	TRUE	reported	SA	textfile	2	TRUE
rs140557522	A	G	A	G	0.0897363	-0.0037	0.0988763	0.048	FALSE	FALSE	FALSE	HbA1c	0.0057	0.6045	HbA1c	TRUE	reported	textfile	2.68e-06	0.0191175	SA	TRUE	reported	SA	textfile	2	TRUE
rs7850545	C	G	C	G	0.0626772	0.0013	0.233709	0.278	FALSE	TRUE	FALSE	HbA1c	0.0016	0.614	HbA1c	TRUE	reported	textfile	3.87e-06	0.0135712	SA	TRUE	reported	SA	textfile	2	TRUE
rs117054283	C	T	C	T	0.134594	-0.0013	0.0379584	0.026	FALSE	FALSE	FALSE	HbA1c	0.0045	0.9483	HbA1c	TRUE	reported	textfile	4.31e-06	0.0292867	SA	TRUE	reported	SA	textfile	2	TRUE
rs114302088	A	G	A	G	-0.228223	0.0035	0.0182363	0.025	FALSE	FALSE	FALSE	HbA1c	0.0073	0.98	HbA1c	TRUE	reported	textfile	5.95e-07	0.0457114	SA	TRUE	reported	SA	textfile	2	TRUE
rs56318008	T	C	T	C	-0.047621	-0.006	0.164342	0.136	FALSE	FALSE	FALSE	HbA1c	0.0019	0.005	HbA1c	TRUE	reported	textfile	4.47e-08	0.00870421	SD	TRUE	reported	SD	textfile	2	TRUE
rs34929649	C	T	C	T	-0.0341746	-0.0043	0.344974	0.363	FALSE	FALSE	FALSE	HbA1c	0.0015	0.01315	HbA1c	TRUE	reported	textfile	4.59e-07	0.0067772	SD	TRUE	reported	SD	textfile	2	TRUE
rs72981208	T	C	T	C	-0.0664528	0.0101	0.0566409	0.048	FALSE	FALSE	FALSE	HbA1c	0.0046	0.02039	HbA1c	TRUE	reported	textfile	2.2e-06	0.0140359	SD	TRUE	reported	SD	textfile	2	TRUE
rs8004200	G	C	G	C	0.0328111	-0.002	0.480278	0.472	FALSE	TRUE	TRUE	HbA1c	0.0013	0.0361	HbA1c	TRUE	reported	textfile	3.85e-07	0.00646361	SD	TRUE	reported	SD	textfile	2	FALSE
rs7209460	T	C	T	C	0.0361976	-0.0025	0.692808	0.723	FALSE	FALSE	FALSE	HbA1c	0.0014	0.09228	HbA1c	TRUE	reported	textfile	2.33e-07	0.00699992	SD	TRUE	reported	SD	textfile	2	TRUE
rs1557557	G	A	G	A	0.0445311	-0.0025	0.873827	0.888	FALSE	FALSE	FALSE	HbA1c	0.0023	0.2704	HbA1c	TRUE	reported	textfile	4.55e-06	0.00971313	SD	TRUE	reported	SD	textfile	2	TRUE
rs55778287	C	G	C	G	0.0943627	-0.0048	0.0275292	0.05	FALSE	TRUE	FALSE	HbA1c	0.0029	0.3073	HbA1c	TRUE	reported	textfile	1.83e-06	0.0197792	SD	TRUE	reported	SD	textfile	2	TRUE
rs139497936	C	T	C	T	-0.114086	-0.0053	0.0175017	0.017	FALSE	FALSE	FALSE	HbA1c	0.0117	0.3296	HbA1c	TRUE	reported	textfile	3.47e-06	0.0245839	SD	TRUE	reported	SD	textfile	2	TRUE
rs189195	G	A	G	A	0.0498269	-0.0026	0.901862	0.883	FALSE	FALSE	FALSE	HbA1c	0.0021	0.3309	HbA1c	TRUE	reported	textfile	4.45e-06	0.010857	SD	TRUE	reported	SD	textfile	2	TRUE
rs13014982	A	G	A	G	0.033456	0.0013	0.345162	0.384	FALSE	FALSE	FALSE	HbA1c	0.0014	0.3463	HbA1c	TRUE	reported	textfile	8.6e-07	0.00679832	SD	TRUE	reported	SD	textfile	2	TRUE
rs78630851	T	C	T	C	-0.0756071	0.0049	0.0450691	0.033	FALSE	FALSE	FALSE	HbA1c	0.0037	0.4172	HbA1c	TRUE	reported	textfile	1.09e-06	0.0155113	SD	TRUE	reported	SD	textfile	2	TRUE
rs6011779	T	C	T	C	-0.0344639	-0.0014	0.756292	0.803	FALSE	FALSE	FALSE	HbA1c	0.002	0.4413	HbA1c	TRUE	reported	textfile	4.51e-06	0.00751416	SD	TRUE	reported	SD	textfile	2	TRUE
rs72816291	T	C	T	C	-0.0492053	-0.0016	0.100345	0.038	FALSE	FALSE	FALSE	HbA1c	0.003	0.4524	HbA1c	TRUE	reported	textfile	4.42e-06	0.0107185	SD	TRUE	reported	SD	textfile	2	TRUE
rs697194	A	G	A	G	-0.0301132	-0.0013	0.48344	0.529	FALSE	FALSE	FALSE	HbA1c	0.0013	0.5632	HbA1c	TRUE	reported	textfile	3.29e-06	0.00647372	SD	TRUE	reported	SD	textfile	2	TRUE
rs11164227	T	A	T	A	-0.058982	-0.0033	0.0697452	0.034	FALSE	TRUE	FALSE	HbA1c	0.0054	0.6169	HbA1c	TRUE	reported	textfile	4.07e-06	0.0128004	SD	TRUE	reported	SD	textfile	2	TRUE
rs1149869	C	T	C	T	-0.0687553	0.0023	0.0530935	0.078	FALSE	FALSE	FALSE	HbA1c	0.0026	0.6696	HbA1c	TRUE	reported	textfile	1.72e-06	0.0143712	SD	TRUE	reported	SD	textfile	2	TRUE
rs1885821	G	A	G	A	-0.187766	-0.0037	0.00848813	0.029	FALSE	FALSE	FALSE	HbA1c	0.0115	0.7102	HbA1c	TRUE	reported	textfile	5.71e-07	0.0375472	SD	TRUE	reported	SD	textfile	2	TRUE
rs2347923	A	C	A	C	-0.0408421	-0.0006	0.675025	0.686	FALSE	FALSE	FALSE	HbA1c	0.0014	0.7704	HbA1c	TRUE	reported	textfile	2.99e-09	0.0068848	SD	TRUE	reported	SD	textfile	2	TRUE
rs143653437	T	C	T	C	-0.113599	-0.0011	0.0182169	0.024	FALSE	FALSE	FALSE	HbA1c	0.0063	0.7949	HbA1c	TRUE	reported	textfile	4.09e-06	0.0246586	SD	TRUE	reported	SD	textfile	2	TRUE
rs2803068	C	T	C	T	-0.0301256	-0.0006	0.425475	0.46	FALSE	FALSE	FALSE	HbA1c	0.0013	0.8284	HbA1c	TRUE	reported	textfile	4.05e-06	0.00653685	SD	TRUE	reported	SD	textfile	2	TRUE
rs77839245	A	G	A	G	-0.142418	-0.001	0.0127373	0.033	FALSE	FALSE	FALSE	HbA1c	0.0042	0.8297	HbA1c	TRUE	reported	textfile	8.86e-07	0.0289733	SD	TRUE	reported	SD	textfile	2	TRUE
rs9597010	A	T	A	T	-0.0393919	-0.0003	0.170911	0.173	FALSE	TRUE	FALSE	HbA1c	0.0018	0.8837	HbA1c	TRUE	reported	textfile	4.79e-06	0.00861228	SD	TRUE	reported	SD	textfile	2	TRUE
rs34872471	C	T	C	T	0.157029	0.0281	0.202526	0.2961	FALSE	FALSE	FALSE	stroke	0.0105	0.007718	stroke	TRUE	reported	textfile	7.61e-23	0.0159591	GDM	TRUE	reported	GDM	textfile	2	TRUE
rs76895963	G	T	G	T	-0.229712	-0.0588	0.0305473	0.0197	FALSE	FALSE	FALSE	stroke	0.0511	0.2495	stroke	TRUE	reported	textfile	3.27e-08	0.0415675	GDM	TRUE	reported	GDM	textfile	2	TRUE
rs74628648	T	C	T	C	-0.146367	-0.0188	0.078421	0.0588	FALSE	FALSE	FALSE	stroke	0.0197	0.3376	stroke	TRUE	reported	textfile	6.08e-09	0.0251724	GDM	TRUE	reported	GDM	textfile	2	TRUE
rs7713317	G	A	G	A	-0.147786	0.0077	0.315703	0.291	FALSE	FALSE	FALSE	stroke	0.0102	0.4464	stroke	TRUE	reported	textfile	3.68e-25	0.0142618	GDM	TRUE	reported	GDM	textfile	2	TRUE
rs780094	C	T	C	T	0.104466	-0.0043	0.645296	0.6079	FALSE	FALSE	FALSE	stroke	0.0102	0.6696	stroke	TRUE	reported	textfile	3.97e-14	0.0138148	GDM	TRUE	reported	GDM	textfile	2	TRUE
rs7123869	C	T	C	T	0.274896	0.0149	0.0201988	0.0182	FALSE	FALSE	FALSE	stroke	0.0457	0.745	stroke	TRUE	reported	textfile	1.6e-10	0.0429799	GDM	TRUE	reported	GDM	textfile	2	TRUE
rs10830963	G	C	G	C	0.365067	-0.0019	0.357995	0.2713	FALSE	TRUE	FALSE	stroke	0.011	0.8591	stroke	TRUE	reported	textfile	1.01e-168	0.0131856	GDM	TRUE	reported	GDM	textfile	2	TRUE
rs7766070	A	C	A	C	0.103875	0.0014	0.33177	0.2678	FALSE	FALSE	FALSE	stroke	0.0101	0.8894	stroke	TRUE	reported	textfile	3.84e-14	0.0137284	GDM	TRUE	reported	GDM	textfile	2	TRUE
rs1402837	T	C	T	C	0.0973908	0.0002	0.170247	0.2315	FALSE	FALSE	FALSE	stroke	0.0116	0.9883	stroke	TRUE	reported	textfile	1.41e-08	0.0171684	GDM	TRUE	reported	GDM	textfile	2	TRUE
rs11642015	T	C	T	C	0.0725758	0.005	0.416595	0.415	FALSE	FALSE	FALSE	stroke	0.0094	0.5974	stroke	TRUE	reported	textfile	3.32e-09	0.0122698	HDPs	TRUE	reported	HDPs	textfile	2	TRUE
rs10857147	T	A	T	A	0.11613	0.0187	0.313966	0.2708	FALSE	TRUE	FALSE	stroke	0.0115	0.1036	stroke	TRUE	reported	textfile	4.02e-19	0.0129951	HDPs	TRUE	reported	HDPs	textfile	2	TRUE
rs604723	C	T	C	T	0.0811858	0.0181	0.741546	0.7236	FALSE	FALSE	FALSE	stroke	0.0095	0.05639	stroke	TRUE	reported	textfile	6.86e-09	0.014011	HDPs	TRUE	reported	HDPs	textfile	2	TRUE
rs9855086	T	A	T	A	-0.0873762	-0.0201	0.462978	0.4527	FALSE	TRUE	TRUE	stroke	0.0091	0.02721	stroke	TRUE	reported	textfile	9.3e-13	0.0122368	HDPs	TRUE	reported	HDPs	textfile	2	FALSE
rs12656497	C	T	C	T	0.0999318	0.0202	0.586533	0.5961	FALSE	FALSE	FALSE	stroke	0.0097	0.03735	stroke	TRUE	reported	textfile	7.11e-16	0.0123853	HDPs	TRUE	reported	HDPs	textfile	2	TRUE
rs167479	G	T	G	T	0.0950738	0.0233	0.575132	0.5285	FALSE	FALSE	FALSE	stroke	0.0125	0.06118	stroke	TRUE	reported	textfile	1.39e-14	0.0123515	HDPs	TRUE	reported	HDPs	textfile	2	TRUE
rs11681248	T	C	T	C	0.0884239	0.0153	0.618812	0.6501	FALSE	FALSE	FALSE	stroke	0.0108	0.1575	stroke	TRUE	reported	textfile	2.77e-12	0.0126523	HDPs	TRUE	reported	HDPs	textfile	2	TRUE
rs13306561	G	A	G	A	-0.143954	-0.015	0.145135	0.1552	FALSE	FALSE	FALSE	stroke	0.0125	0.2321	stroke	TRUE	reported	textfile	5e-16	0.0177469	HDPs	TRUE	reported	HDPs	textfile	2	TRUE
rs6015445	C	G	C	G	0.128508	0.0138	0.163062	0.114	FALSE	TRUE	FALSE	stroke	0.0145	0.3417	stroke	TRUE	reported	textfile	1.14e-15	0.0160421	HDPs	TRUE	reported	HDPs	textfile	2	TRUE
rs2782981	C	T	C	T	0.0717868	-0.0069	0.654424	0.7091	FALSE	FALSE	FALSE	stroke	0.0102	0.4989	stroke	TRUE	reported	textfile	2.4e-08	0.012865	HDPs	TRUE	reported	HDPs	textfile	2	TRUE
rs2208589	G	A	G	A	0.122572	-0.0046	0.889289	0.7825	FALSE	FALSE	FALSE	stroke	0.0115	0.6858	stroke	TRUE	reported	textfile	1.22e-09	0.0201687	HDPs	TRUE	reported	HDPs	textfile	2	TRUE
rs7139122	A	G	A	G	0.273648	-0.0204	0.0204967	0.0128	FALSE	FALSE	FALSE	stroke	0.0661	0.7575	stroke	TRUE	reported	textfile	3.21e-12	0.0392719	HDPs	TRUE	reported	HDPs	textfile	2	TRUE
rs10882398	A	T	A	T	0.0848303	-0.0023	0.592953	0.5719	FALSE	TRUE	TRUE	stroke	0.0096	0.8151	stroke	TRUE	reported	textfile	8.4e-12	0.0124174	HDPs	TRUE	reported	HDPs	textfile	2	FALSE
rs7589428	G	A	G	A	-0.0691127	0.0018	0.490313	0.4851	FALSE	FALSE	FALSE	stroke	0.0098	0.8571	stroke	TRUE	reported	textfile	1.42e-08	0.0121859	HDPs	TRUE	reported	HDPs	textfile	2	TRUE
rs10420713	A	G	A	G	-0.101989	0.007	0.181306	0.1361	FALSE	FALSE	FALSE	Uq3oos	0.0136	0.6068	stroke	TRUE	reported	textfile	9.99e-07	0.0208486	GH	TRUE	reported	GH	textfile	2	TRUE
rs12564002	A	G	A	G	-0.158548	-0.0098	0.111268	0.1038	FALSE	FALSE	FALSE	Uq3oos	0.0149	0.5117	stroke	TRUE	reported	textfile	9.4e-10	0.0259098	GH	TRUE	reported	GH	textfile	2	TRUE
rs138112461	T	G	T	G	0.45265	0.0554	0.00517561	0.0113	FALSE	FALSE	FALSE	Uq3oos	0.0736	0.4511	stroke	TRUE	reported	textfile	2.69e-06	0.0964475	GH	TRUE	reported	GH	textfile	2	TRUE
rs4954569	T	C	T	C	-0.0830896	-0.0076	0.326647	0.3216	FALSE	FALSE	FALSE	Uq3oos	0.0104	0.4615	stroke	TRUE	reported	textfile	9.13e-07	0.0169241	GH	TRUE	reported	GH	textfile	2	TRUE
rs7642903	T	C	T	C	-0.0802814	-0.0158	0.328163	0.3516	FALSE	FALSE	FALSE	Uq3oos	0.0097	0.1032	stroke	TRUE	reported	textfile	1.89e-06	0.016849	GH	TRUE	reported	GH	textfile	2	TRUE
rs77044088	G	C	G	C	0.136834	0.0137	0.162345	0.1141	FALSE	TRUE	FALSE	Uq3oos	0.0145	0.345	stroke	TRUE	reported	textfile	4.42e-11	0.0207659	GH	TRUE	reported	GH	textfile	2	TRUE
rs1898357	C	T	C	T	-0.0475456	-0.0089	0.805204	0.8203	FALSE	FALSE	FALSE	stroke	0.012	0.4606	stroke	TRUE	reported	textfile	4.07e-08	0.0086642	PA	TRUE	reported	PA	textfile	2	TRUE
rs10767734	T	C	T	C	-0.037891	-0.0189	0.374139	0.3668	FALSE	FALSE	FALSE	stroke	0.0096	0.04895	stroke	TRUE	reported	textfile	7.65e-08	0.00704908	PA	TRUE	reported	PA	textfile	2	TRUE
rs9695148	C	T	C	T	0.0442176	-0.0181	0.160356	0.1791	FALSE	FALSE	FALSE	stroke	0.0134	0.1762	stroke	TRUE	reported	textfile	2.14e-06	0.00932991	PA	TRUE	reported	PA	textfile	2	TRUE
rs9478607	C	G	C	G	0.0493493	-0.0164	0.12928	0.1788	FALSE	TRUE	FALSE	stroke	0.0123	0.1843	stroke	TRUE	reported	textfile	1.29e-06	0.0101935	PA	TRUE	reported	PA	textfile	2	TRUE
rs1342669	C	T	C	T	-0.0337353	0.011	0.452068	0.4497	FALSE	FALSE	FALSE	stroke	0.0093	0.2364	stroke	TRUE	reported	textfile	8.54e-07	0.00685303	PA	TRUE	reported	PA	textfile	2	TRUE
rs17271549	C	G	C	G	0.0339457	-0.0112	0.306542	0.2698	FALSE	TRUE	FALSE	stroke	0.0103	0.281	stroke	TRUE	reported	textfile	4.18e-06	0.00737606	PA	TRUE	reported	PA	textfile	2	TRUE
rs17168776	T	G	T	G	-0.0599831	-0.0163	0.0756938	0.0898	FALSE	FALSE	FALSE	stroke	0.0169	0.3364	stroke	TRUE	reported	textfile	4.28e-06	0.013047	PA	TRUE	reported	PA	textfile	2	TRUE
rs72786641	T	G	T	G	-0.0869062	0.0163	0.0409323	0.0627	FALSE	FALSE	FALSE	stroke	0.0206	0.4265	stroke	TRUE	reported	textfile	7.17e-07	0.0175333	PA	TRUE	reported	PA	textfile	2	TRUE
rs6048778	G	A	G	A	-0.0356249	0.0069	0.634313	0.5846	FALSE	FALSE	FALSE	stroke	0.0093	0.4546	stroke	TRUE	reported	textfile	5.09e-07	0.00709229	PA	TRUE	reported	PA	textfile	2	TRUE
rs849916	A	G	A	G	0.039143	0.0071	0.240142	0.2762	FALSE	FALSE	FALSE	stroke	0.0102	0.4835	stroke	TRUE	reported	textfile	8.6e-07	0.00795379	PA	TRUE	reported	PA	textfile	2	TRUE
rs4793879	T	C	T	C	-0.0315661	0.0069	0.493996	0.4883	FALSE	FALSE	FALSE	stroke	0.01	0.4908	stroke	TRUE	reported	textfile	3.9e-06	0.00683752	PA	TRUE	reported	PA	textfile	2	TRUE
rs1836680	C	T	C	T	0.0951474	-0.0162	0.0279662	0.0377	FALSE	FALSE	FALSE	stroke	0.0261	0.5361	stroke	TRUE	reported	textfile	4.39e-06	0.0207192	PA	TRUE	reported	PA	textfile	2	TRUE
rs115766559	G	C	G	C	-0.0500375	0.0123	0.117866	0.0775	FALSE	TRUE	FALSE	stroke	0.02	0.5378	stroke	TRUE	reported	textfile	2.58e-06	0.0106432	PA	TRUE	reported	PA	textfile	2	TRUE
rs17701958	A	G	A	G	0.0495343	0.0058	0.150351	0.2099	FALSE	FALSE	FALSE	stroke	0.0113	0.6066	stroke	TRUE	reported	textfile	2.14e-07	0.00955072	PA	TRUE	reported	PA	textfile	2	TRUE
rs16828194	A	G	A	G	-0.0512517	-0.0061	0.110841	0.1462	FALSE	FALSE	FALSE	stroke	0.0135	0.6535	stroke	TRUE	reported	textfile	3.1e-06	0.0109891	PA	TRUE	reported	PA	textfile	2	TRUE
rs7016540	C	A	C	A	-0.0321185	0.004	0.537699	0.5702	FALSE	FALSE	FALSE	stroke	0.0093	0.6708	stroke	TRUE	reported	textfile	3.09e-06	0.00688566	PA	TRUE	reported	PA	textfile	2	TRUE
rs35450523	A	G	A	G	0.0351488	0.0037	0.271419	0.318	FALSE	FALSE	FALSE	stroke	0.0098	0.7042	stroke	TRUE	reported	textfile	4.45e-06	0.00765907	PA	TRUE	reported	PA	textfile	2	TRUE
rs79735214	C	T	C	T	-0.0841297	-0.0091	0.0506499	0.048	FALSE	FALSE	FALSE	stroke	0.0244	0.7085	stroke	TRUE	reported	textfile	1.21e-07	0.0158986	PA	TRUE	reported	PA	textfile	2	TRUE
rs4738382	A	C	A	C	-0.0411807	0.0039	0.221952	0.2111	FALSE	FALSE	FALSE	stroke	0.0113	0.7278	stroke	TRUE	reported	textfile	5.84e-07	0.00824181	PA	TRUE	reported	PA	textfile	2	TRUE
rs2249388	G	A	G	A	-0.0347664	-0.0023	0.354202	0.3896	FALSE	FALSE	FALSE	stroke	0.0094	0.8057	stroke	TRUE	reported	textfile	1.16e-06	0.0071507	PA	TRUE	reported	PA	textfile	2	TRUE
rs11781011	C	T	C	T	-0.0326448	0.0007	0.46795	0.4113	FALSE	FALSE	FALSE	stroke	0.0092	0.9379	stroke	TRUE	reported	textfile	1.79e-06	0.00683499	PA	TRUE	reported	PA	textfile	2	TRUE
rs72891716	A	G	A	G	-0.0710699	-0.0015	0.0526204	0.0449	FALSE	FALSE	FALSE	stroke	0.0238	0.9481	stroke	TRUE	reported	textfile	4.26e-06	0.0154564	PA	TRUE	reported	PA	textfile	2	TRUE
rs755147	G	C	G	C	0.0384618	-0.0007	0.279463	0.2727	FALSE	TRUE	FALSE	stroke	0.0108	0.9513	stroke	TRUE	reported	textfile	4.83e-07	0.00764194	PA	TRUE	reported	PA	textfile	2	TRUE
rs7591150	C	G	C	G	-0.0774802	-0.0001	0.619487	0.5991	FALSE	TRUE	FALSE	stroke	0.0095	0.9927	stroke	TRUE	reported	textfile	1.56e-06	0.01613	PTB	TRUE	reported	PTB	textfile	2	TRUE
rs28419237	C	G	C	G	0.0985904	0.0491	0.155064	0.1518	FALSE	TRUE	FALSE	stroke	0.0143	0.0006226	stroke	TRUE	reported	textfile	3.9e-06	0.0213544	PTB	TRUE	reported	PTB	textfile	2	TRUE
rs6441042	G	C	G	C	-0.0783243	0.0217	0.519109	0.5349	FALSE	TRUE	TRUE	stroke	0.0092	0.01882	stroke	TRUE	reported	textfile	6.81e-07	0.0157701	PTB	TRUE	reported	PTB	textfile	2	FALSE
rs148298502	C	T	C	T	0.327838	-0.0236	0.0122009	0.0331	FALSE	FALSE	FALSE	stroke	0.028	0.4006	stroke	TRUE	reported	textfile	7.45e-07	0.0662409	PTB	TRUE	reported	PTB	textfile	2	TRUE
rs2031936	A	G	A	G	-0.100216	0.0058	0.163807	0.1651	FALSE	FALSE	FALSE	stroke	0.0123	0.6377	stroke	TRUE	reported	textfile	4.02e-06	0.0217383	PTB	TRUE	reported	PTB	textfile	2	TRUE
rs148537967	T	C	T	C	0.24415	-0.0122	0.0241191	0.0364	FALSE	FALSE	FALSE	stroke	0.0268	0.6486	stroke	TRUE	reported	textfile	4.27e-07	0.0482841	PTB	TRUE	reported	PTB	textfile	2	TRUE
rs3769996	A	G	A	G	0.115572	-0.0047	0.10516	0.1183	FALSE	FALSE	FALSE	stroke	0.014	0.7391	stroke	TRUE	reported	textfile	4.34e-06	0.0251547	PTB	TRUE	reported	PTB	textfile	2	TRUE
rs12975912	G	A	G	A	0.180597	0.0065	0.0513434	0.049	FALSE	FALSE	FALSE	stroke	0.0235	0.7828	stroke	TRUE	reported	textfile	8.83e-08	0.0337611	PTB	TRUE	reported	PTB	textfile	2	TRUE
rs8109033	T	C	T	C	0.0744141	0.0031	0.555751	0.5954	FALSE	FALSE	FALSE	stroke	0.0132	0.8125	stroke	TRUE	reported	textfile	4.67e-06	0.0162511	PTB	TRUE	reported	PTB	textfile	2	TRUE
rs141592655	T	C	T	C	-0.215719	-0.0097	0.0332124	0.0185	FALSE	FALSE	FALSE	stroke	0.0488	0.8428	stroke	TRUE	reported	textfile	3.59e-06	0.0465556	PTB	TRUE	reported	PTB	textfile	2	TRUE
rs4906919	G	A	G	A	-0.0780132	0.0004	0.361094	0.3441	FALSE	FALSE	FALSE	stroke	0.0098	0.9656	stroke	TRUE	reported	textfile	2.75e-06	0.0166391	PTB	TRUE	reported	PTB	textfile	2	TRUE
rs2946160	A	G	A	G	-0.0986625	0.0004	0.785435	0.7401	FALSE	FALSE	FALSE	stroke	0.0103	0.9698	stroke	TRUE	reported	textfile	2.14e-07	0.0190205	PTB	TRUE	reported	PTB	textfile	2	TRUE
rs2492077	A	C	A	C	-0.0886154	0.0002	0.75562	0.7327	FALSE	FALSE	FALSE	stroke	0.0104	0.9817	stroke	TRUE	reported	textfile	1.03e-06	0.018138	PTB	TRUE	reported	PTB	textfile	2	TRUE
rs1479107	G	A	G	A	-0.0872887	0	0.764635	0.806	FALSE	FALSE	FALSE	stroke	0.0119	0.9991	stroke	TRUE	reported	textfile	1.81e-06	0.0182852	PTB	TRUE	reported	PTB	textfile	2	TRUE
rs1290796	C	T	C	T	-0.119288	0.0535	0.942841	0.9821	FALSE	FALSE	FALSE	stroke	0.0421	0.2043	stroke	TRUE	reported	textfile	8.36e-07	0.0242122	SA	TRUE	reported	SA	textfile	2	TRUE
rs11696612	G	A	G	A	-0.16765	-0.0284	0.0383428	0.041	FALSE	FALSE	FALSE	stroke	0.0247	0.2494	stroke	TRUE	reported	textfile	9.89e-08	0.0314616	SA	TRUE	reported	SA	textfile	2	TRUE
rs75593361	C	T	C	T	0.281039	0.0527	0.00818835	0.0215	FALSE	FALSE	FALSE	stroke	0.0506	0.2981	stroke	TRUE	reported	textfile	3.26e-06	0.0603911	SA	TRUE	reported	SA	textfile	2	TRUE
rs111479703	T	C	T	C	-0.17709	-0.0232	0.0285399	0.0302	FALSE	FALSE	FALSE	stroke	0.0311	0.455	stroke	TRUE	reported	textfile	1.16e-06	0.0364241	SA	TRUE	reported	SA	textfile	2	TRUE
rs1511817	A	G	A	G	0.0572371	-0.0067	0.682036	0.6913	FALSE	FALSE	FALSE	stroke	0.0101	0.5084	stroke	TRUE	reported	textfile	4.06e-06	0.0124203	SA	TRUE	reported	SA	textfile	2	TRUE
rs114302088	A	G	A	G	-0.228223	0.025	0.0182363	0.0288	FALSE	FALSE	FALSE	stroke	0.0379	0.5098	stroke	TRUE	reported	textfile	5.95e-07	0.0457114	SA	TRUE	reported	SA	textfile	2	TRUE
rs12121555	G	A	G	A	0.0729594	-0.0112	0.154864	0.1261	FALSE	FALSE	FALSE	stroke	0.0176	0.5248	stroke	TRUE	reported	textfile	4.1e-06	0.0158396	SA	TRUE	reported	SA	textfile	2	TRUE
rs7094415	T	C	T	C	-0.0534571	-0.0053	0.547083	0.5603	FALSE	FALSE	FALSE	stroke	0.0102	0.6033	stroke	TRUE	reported	textfile	4.74e-06	0.0116826	SA	TRUE	reported	SA	textfile	2	TRUE
rs2624524	T	C	T	C	-0.0597075	-0.0037	0.299099	0.3211	FALSE	FALSE	FALSE	stroke	0.0097	0.7066	stroke	TRUE	reported	textfile	2.47e-06	0.0126755	SA	TRUE	reported	SA	textfile	2	TRUE
rs117054283	C	T	C	T	0.134594	0.0111	0.0379584	0.0269	FALSE	FALSE	FALSE	stroke	0.0308	0.7193	stroke	TRUE	reported	textfile	4.31e-06	0.0292867	SA	TRUE	reported	SA	textfile	2	TRUE
rs7850545	C	G	C	G	0.0626772	0.0036	0.233709	0.25	FALSE	TRUE	FALSE	stroke	0.0102	0.7232	stroke	TRUE	reported	textfile	3.87e-06	0.0135712	SA	TRUE	reported	SA	textfile	2	TRUE
rs140557522	A	G	A	G	0.0897363	0.0094	0.0988763	0.0385	FALSE	FALSE	FALSE	stroke	0.0372	0.7999	stroke	TRUE	reported	textfile	2.68e-06	0.0191175	SA	TRUE	reported	SA	textfile	2	TRUE
rs140657628	G	A	G	A	-0.280321	0.0071	0.0112644	0.0302	FALSE	FALSE	FALSE	stroke	0.0297	0.8112	stroke	TRUE	reported	textfile	2.06e-06	0.0590442	SA	TRUE	reported	SA	textfile	2	TRUE
rs7209460	T	C	T	C	0.0361976	0.0135	0.692808	0.7059	FALSE	FALSE	FALSE	stroke	0.0099	0.1755	stroke	TRUE	reported	textfile	2.33e-07	0.00699992	SD	TRUE	reported	SD	textfile	2	TRUE
rs2803068	C	T	C	T	-0.0301256	-0.0192	0.425475	0.4607	FALSE	FALSE	FALSE	stroke	0.0095	0.04285	stroke	TRUE	reported	textfile	4.05e-06	0.00653685	SD	TRUE	reported	SD	textfile	2	TRUE
rs55778287	C	G	C	G	0.0943627	0.0304	0.0275292	0.0533	FALSE	TRUE	FALSE	stroke	0.0212	0.1515	stroke	TRUE	reported	textfile	1.83e-06	0.0197792	SD	TRUE	reported	SD	textfile	2	TRUE
rs72981208	T	C	T	C	-0.0664528	-0.0367	0.0566409	0.0528	FALSE	FALSE	FALSE	stroke	0.0262	0.161	stroke	TRUE	reported	textfile	2.2e-06	0.0140359	SD	TRUE	reported	SD	textfile	2	TRUE
rs56318008	T	C	T	C	-0.047621	-0.0178	0.164342	0.1544	FALSE	FALSE	FALSE	stroke	0.0129	0.1667	stroke	TRUE	reported	textfile	4.47e-08	0.00870421	SD	TRUE	reported	SD	textfile	2	TRUE
rs77839245	A	G	A	G	-0.142418	0.0322	0.0127373	0.0307	FALSE	FALSE	FALSE	stroke	0.0282	0.2536	stroke	TRUE	reported	textfile	8.86e-07	0.0289733	SD	TRUE	reported	SD	textfile	2	TRUE
rs1885821	G	A	G	A	-0.187766	-0.0731	0.00848813	0.0281	FALSE	FALSE	FALSE	stroke	0.0681	0.283	stroke	TRUE	reported	textfile	5.71e-07	0.0375472	SD	TRUE	reported	SD	textfile	2	TRUE
rs1557557	G	A	G	A	0.0445311	-0.0155	0.873827	0.8947	FALSE	FALSE	FALSE	stroke	0.0154	0.3169	stroke	TRUE	reported	textfile	4.55e-06	0.00971313	SD	TRUE	reported	SD	textfile	2	TRUE
rs78630851	T	C	T	C	-0.0756071	-0.0188	0.0450691	0.0389	FALSE	FALSE	FALSE	stroke	0.0254	0.4587	stroke	TRUE	reported	textfile	1.09e-06	0.0155113	SD	TRUE	reported	SD	textfile	2	TRUE
rs13014982	A	G	A	G	0.033456	0.0077	0.345162	0.3504	FALSE	FALSE	FALSE	stroke	0.0106	0.4645	stroke	TRUE	reported	textfile	8.6e-07	0.00679832	SD	TRUE	reported	SD	textfile	2	TRUE
rs139497936	C	T	C	T	-0.114086	-0.0348	0.0175017	0.0228	FALSE	FALSE	FALSE	stroke	0.0487	0.4745	stroke	TRUE	reported	textfile	3.47e-06	0.0245839	SD	TRUE	reported	SD	textfile	2	TRUE
rs1149869	C	T	C	T	-0.0687553	0.0123	0.0530935	0.0799	FALSE	FALSE	FALSE	stroke	0.0174	0.481	stroke	TRUE	reported	textfile	1.72e-06	0.0143712	SD	TRUE	reported	SD	textfile	2	TRUE
rs11164227	T	A	T	A	-0.058982	-0.017	0.0697452	0.0622	FALSE	TRUE	FALSE	stroke	0.0266	0.5226	stroke	TRUE	reported	textfile	4.07e-06	0.0128004	SD	TRUE	reported	SD	textfile	2	TRUE
rs189195	G	A	G	A	0.0498269	-0.0066	0.901862	0.8676	FALSE	FALSE	FALSE	stroke	0.0141	0.6402	stroke	TRUE	reported	textfile	4.45e-06	0.010857	SD	TRUE	reported	SD	textfile	2	TRUE
rs72816291	T	C	T	C	-0.0492053	-0.0084	0.100345	0.0511	FALSE	FALSE	FALSE	stroke	0.0211	0.6892	stroke	TRUE	reported	textfile	4.42e-06	0.0107185	SD	TRUE	reported	SD	textfile	2	TRUE
rs143653437	T	C	T	C	-0.113599	0.0171	0.0182169	0.0215	FALSE	FALSE	FALSE	stroke	0.0452	0.7048	stroke	TRUE	reported	textfile	4.09e-06	0.0246586	SD	TRUE	reported	SD	textfile	2	TRUE
rs2347923	A	C	A	C	-0.0408421	-0.0032	0.675025	0.6833	FALSE	FALSE	FALSE	stroke	0.0096	0.7365	stroke	TRUE	reported	textfile	2.99e-09	0.0068848	SD	TRUE	reported	SD	textfile	2	TRUE
rs8004200	G	C	G	C	0.0328111	-0.0024	0.480278	0.4572	FALSE	TRUE	TRUE	stroke	0.0094	0.7985	stroke	TRUE	reported	textfile	3.85e-07	0.00646361	SD	TRUE	reported	SD	textfile	2	FALSE
rs9597010	A	T	A	T	-0.0393919	0.0019	0.170911	0.1923	FALSE	TRUE	FALSE	stroke	0.0119	0.8711	stroke	TRUE	reported	textfile	4.79e-06	0.00861228	SD	TRUE	reported	SD	textfile	2	TRUE
rs6011779	T	C	T	C	-0.0344639	0.0017	0.756292	0.8097	FALSE	FALSE	FALSE	stroke	0.0132	0.8956	stroke	TRUE	reported	textfile	4.51e-06	0.00751416	SD	TRUE	reported	SD	textfile	2	TRUE
rs697194	A	G	A	G	-0.0301132	0.0007	0.48344	0.5468	FALSE	FALSE	FALSE	stroke	0.0094	0.9432	stroke	TRUE	reported	textfile	3.29e-06	0.00647372	SD	TRUE	reported	SD	textfile	2	TRUE
rs7123869	C	T	C	T	0.274896	0.047524	0.0201988	0.027289	FALSE	FALSE	FALSE	CHD	0.0339473	0.020032	CHD	TRUE	reported	textfile	1.6e-10	0.0429799	GDM	TRUE	reported	GDM	textfile	2	TRUE
rs780094	C	T	C	T	0.104466	0.004729	0.645296	0.615087	FALSE	FALSE	FALSE	CHD	0.0095538	0.027551	CHD	TRUE	reported	textfile	3.97e-14	0.0138148	GDM	TRUE	reported	GDM	textfile	2	TRUE
rs34872471	C	T	C	T	0.157029	0.033064	0.202526	0.278593	FALSE	FALSE	FALSE	CHD	0.0103892	0.0788	CHD	TRUE	reported	textfile	7.61e-23	0.0159591	GDM	TRUE	reported	GDM	textfile	2	TRUE
rs7766070	A	C	A	C	0.103875	0.01919	0.33177	0.283221	FALSE	FALSE	FALSE	CHD	0.0101654	0.418473	CHD	TRUE	reported	textfile	3.84e-14	0.0137284	GDM	TRUE	reported	GDM	textfile	2	TRUE
rs1402837	T	C	T	C	0.0973908	0.003583	0.170247	0.239231	FALSE	FALSE	FALSE	CHD	0.0111235	0.752083	CHD	TRUE	reported	textfile	1.41e-08	0.0171684	GDM	TRUE	reported	GDM	textfile	2	TRUE
rs7713317	G	A	G	A	-0.147786	-0.000667	0.315703	0.290769	FALSE	FALSE	FALSE	CHD	0.0102621	0.834033	CHD	TRUE	reported	textfile	3.68e-25	0.0142618	GDM	TRUE	reported	GDM	textfile	2	TRUE
rs74628648	T	C	T	C	-0.146367	-0.020176	0.078421	0.055188	FALSE	FALSE	FALSE	CHD	0.0212802	0.836698	CHD	TRUE	reported	textfile	6.08e-09	0.0251724	GDM	TRUE	reported	GDM	textfile	2	TRUE
rs10830963	G	C	G	C	0.365067	0.020367	0.357995	0.294403	FALSE	TRUE	FALSE	CHD	0.0105108	0.906123	CHD	TRUE	reported	textfile	1.01e-168	0.0131856	GDM	TRUE	reported	GDM	textfile	2	TRUE
rs76895963	G	T	G	T	-0.229712	-6.7e-05	0.0305473	0.023045	FALSE	FALSE	FALSE	CHD	0.0474226	0.910646	CHD	TRUE	reported	textfile	3.27e-08	0.0415675	GDM	TRUE	reported	GDM	textfile	2	TRUE
rs7137828	T	C	T	C	-0.0805659	-0.064439	0.585364	0.577822	FALSE	FALSE	FALSE	CHD	0.0105488	0.013714	CHD	TRUE	reported	textfile	5.37e-11	0.0122808	HDPs	TRUE	reported	HDPs	textfile	2	TRUE
rs604723	C	T	C	T	0.0811858	0.032703	0.741546	0.6881	FALSE	FALSE	FALSE	CHD	0.0100926	0.021638	CHD	TRUE	reported	textfile	6.86e-09	0.014011	HDPs	TRUE	reported	HDPs	textfile	2	TRUE
rs11681248	T	C	T	C	0.0884239	-0.009449	0.618812	0.551488	FALSE	FALSE	FALSE	CHD	0.0110007	0.040439	CHD	TRUE	reported	textfile	2.77e-12	0.0126523	HDPs	TRUE	reported	HDPs	textfile	2	TRUE
rs11642015	T	C	T	C	0.0725758	0.030049	0.416595	0.380427	FALSE	FALSE	FALSE	CHD	0.009619	0.051501	CHD	TRUE	reported	textfile	3.32e-09	0.0122698	HDPs	TRUE	reported	HDPs	textfile	2	TRUE
rs2782981	C	T	C	T	0.0717868	0.017809	0.654424	0.695657	FALSE	FALSE	FALSE	CHD	0.0106053	0.125451	CHD	TRUE	reported	textfile	2.4e-08	0.012865	HDPs	TRUE	reported	HDPs	textfile	2	TRUE
rs9855086	T	A	T	A	-0.0873762	-0.018809	0.462978	0.453916	FALSE	TRUE	TRUE	CHD	0.0093137	0.15152	CHD	TRUE	reported	textfile	9.3e-13	0.0122368	HDPs	TRUE	reported	HDPs	textfile	2	FALSE
rs10857147	T	A	T	A	0.11613	0.054594	0.313966	0.269148	FALSE	TRUE	FALSE	CHD	0.0109258	0.20331	CHD	TRUE	reported	textfile	4.02e-19	0.0129951	HDPs	TRUE	reported	HDPs	textfile	2	TRUE
rs7589428	G	A	G	A	-0.0691127	-0.011939	0.490313	0.462839	FALSE	FALSE	FALSE	CHD	0.0095603	0.397707	CHD	TRUE	reported	textfile	1.42e-08	0.0121859	HDPs	TRUE	reported	HDPs	textfile	2	TRUE
rs13306561	G	A	G	A	-0.143954	-0.022947	0.145135	0.154124	FALSE	FALSE	FALSE	CHD	0.0127105	0.469469	CHD	TRUE	reported	textfile	5e-16	0.0177469	HDPs	TRUE	reported	HDPs	textfile	2	TRUE
rs2208589	G	A	G	A	0.122572	0.027863	0.889289	0.74697	FALSE	FALSE	FALSE	CHD	0.0112397	0.488	CHD	TRUE	reported	textfile	1.22e-09	0.0201687	HDPs	TRUE	reported	HDPs	textfile	2	TRUE
rs167479	G	T	G	T	0.0950738	0.014632	0.575132	0.531645	FALSE	FALSE	FALSE	CHD	0.0135209	0.541719	CHD	TRUE	reported	textfile	1.39e-14	0.0123515	HDPs	TRUE	reported	HDPs	textfile	2	TRUE
rs7139122	A	G	A	G	0.273648	0.061118	0.0204967	0.015245	FALSE	FALSE	FALSE	CHD	0.0499405	0.776047	CHD	TRUE	reported	textfile	3.21e-12	0.0392719	HDPs	TRUE	reported	HDPs	textfile	2	TRUE
rs10882398	A	T	A	T	0.0848303	0.000575	0.592953	0.540505	FALSE	TRUE	TRUE	CHD	0.0095212	0.811119	CHD	TRUE	reported	textfile	8.4e-12	0.0124174	HDPs	TRUE	reported	HDPs	textfile	2	FALSE
rs12656497	C	T	C	T	0.0999318	0.010999	0.586533	0.585127	FALSE	FALSE	FALSE	CHD	0.0093311	0.864032	CHD	TRUE	reported	textfile	7.11e-16	0.0123853	HDPs	TRUE	reported	HDPs	textfile	2	TRUE
rs6015445	C	G	C	G	0.128508	0.041833	0.163062	0.110408	FALSE	TRUE	FALSE	CHD	0.0158499	0.989808	CHD	TRUE	reported	textfile	1.14e-15	0.0160421	HDPs	TRUE	reported	HDPs	textfile	2	TRUE
rs10420713	A	G	A	G	-0.101989	0.002037	0.181306	0.162134	FALSE	FALSE	FALSE	CHD	0.0130592	0.247257	CHD	TRUE	reported	textfile	9.99e-07	0.0208486	GH	TRUE	reported	GH	textfile	2	TRUE
rs12564002	A	G	A	G	-0.158548	-0.00614	0.111268	0.103327	FALSE	FALSE	FALSE	CHD	0.0148701	0.911254	CHD	TRUE	reported	textfile	9.4e-10	0.0259098	GH	TRUE	reported	GH	textfile	2	TRUE
rs138112461	T	G	T	G	0.45265	0.009864	0.00517561	0.013232	FALSE	FALSE	FALSE	CHD	0.0479885	0.490596	CHD	TRUE	reported	textfile	2.69e-06	0.0964475	GH	TRUE	reported	GH	textfile	2	TRUE
rs4954569	T	C	T	C	-0.0830896	-0.008606	0.326647	0.365209	FALSE	FALSE	FALSE	CHD	0.0101578	0.33976	CHD	TRUE	reported	textfile	9.13e-07	0.0169241	GH	TRUE	reported	GH	textfile	2	TRUE
rs7642903	T	C	T	C	-0.0802814	-0.015783	0.328163	0.334517	FALSE	FALSE	FALSE	CHD	0.0097863	0.981462	CHD	TRUE	reported	textfile	1.89e-06	0.016849	GH	TRUE	reported	GH	textfile	2	TRUE
rs77044088	G	C	G	C	0.136834	0.042853	0.162345	0.1091	FALSE	TRUE	FALSE	CHD	0.0159075	0.991186	CHD	TRUE	reported	textfile	4.42e-11	0.0207659	GH	TRUE	reported	GH	textfile	2	TRUE
rs9478607	C	G	C	G	0.0493493	-0.003514	0.12928	0.174655	FALSE	TRUE	FALSE	CHD	0.0131201	0.087192	CHD	TRUE	reported	textfile	1.29e-06	0.0101935	PA	TRUE	reported	PA	textfile	2	TRUE
rs7016540	C	A	C	A	-0.0321185	0.007934	0.537699	0.57251	FALSE	FALSE	FALSE	CHD	0.0096538	0.134133	CHD	TRUE	reported	textfile	3.09e-06	0.00688566	PA	TRUE	reported	PA	textfile	2	TRUE
rs9695148	C	T	C	T	0.0442176	-0.0371	0.160356	0.172955	FALSE	FALSE	FALSE	CHD	0.0135589	0.173343	CHD	TRUE	reported	textfile	2.14e-06	0.00932991	PA	TRUE	reported	PA	textfile	2	TRUE
rs10767734	T	C	T	C	-0.037891	-0.003383	0.374139	0.407519	FALSE	FALSE	FALSE	CHD	0.0096385	0.312426	CHD	TRUE	reported	textfile	7.65e-08	0.00704908	PA	TRUE	reported	PA	textfile	2	TRUE
rs6048778	G	A	G	A	-0.0356249	-0.006072	0.634313	0.597624	FALSE	FALSE	FALSE	CHD	0.0095962	0.333372	CHD	TRUE	reported	textfile	5.09e-07	0.00709229	PA	TRUE	reported	PA	textfile	2	TRUE
rs4793879	T	C	T	C	-0.0315661	0.005454	0.493996	0.430584	FALSE	FALSE	FALSE	CHD	0.010085	0.334532	CHD	TRUE	reported	textfile	3.9e-06	0.00683752	PA	TRUE	reported	PA	textfile	2	TRUE
rs1342669	C	T	C	T	-0.0337353	0.000484	0.452068	0.455421	FALSE	FALSE	FALSE	CHD	0.0091356	0.338004	CHD	TRUE	reported	textfile	8.54e-07	0.00685303	PA	TRUE	reported	PA	textfile	2	TRUE
rs755147	G	C	G	C	0.0384618	0.003132	0.279463	0.247881	FALSE	TRUE	FALSE	CHD	0.0110931	0.37671	CHD	TRUE	reported	textfile	4.83e-07	0.00764194	PA	TRUE	reported	PA	textfile	2	TRUE
rs72786641	T	G	T	G	-0.0869062	0.014008	0.0409323	0.05763	FALSE	FALSE	FALSE	CHD	0.0225598	0.501775	CHD	TRUE	reported	textfile	7.17e-07	0.0175333	PA	TRUE	reported	PA	textfile	2	TRUE
rs4738382	A	C	A	C	-0.0411807	0.011137	0.221952	0.247683	FALSE	FALSE	FALSE	CHD	0.0108476	0.508762	CHD	TRUE	reported	textfile	5.84e-07	0.00824181	PA	TRUE	reported	PA	textfile	2	TRUE
rs115766559	G	C	G	C	-0.0500375	0.021689	0.117866	0.076979	FALSE	TRUE	FALSE	CHD	0.019011	0.522052	CHD	TRUE	reported	textfile	2.58e-06	0.0106432	PA	TRUE	reported	PA	textfile	2	TRUE
rs142050731	A	C	A	C	-0.109029	-0.017527	0.0218063	0.011046	FALSE	FALSE	FALSE	CHD	0.0517014	0.563153	CHD	TRUE	reported	textfile	4.18e-06	0.02369	PA	TRUE	reported	PA	textfile	2	TRUE
rs35450523	A	G	A	G	0.0351488	0.00826	0.271419	0.273617	FALSE	FALSE	FALSE	CHD	0.0105586	0.597653	CHD	TRUE	reported	textfile	4.45e-06	0.00765907	PA	TRUE	reported	PA	textfile	2	TRUE
rs11781011	C	T	C	T	-0.0326448	0.004895	0.46795	0.395612	FALSE	FALSE	FALSE	CHD	0.0094028	0.624603	CHD	TRUE	reported	textfile	1.79e-06	0.00683499	PA	TRUE	reported	PA	textfile	2	TRUE
rs17168776	T	G	T	G	-0.0599831	-0.014346	0.0756938	0.101622	FALSE	FALSE	FALSE	CHD	0.0158303	0.653289	CHD	TRUE	reported	textfile	4.28e-06	0.013047	PA	TRUE	reported	PA	textfile	2	TRUE
rs2249388	G	A	G	A	-0.0347664	-0.003469	0.354202	0.388562	FALSE	FALSE	FALSE	CHD	0.0095788	0.657837	CHD	TRUE	reported	textfile	1.16e-06	0.0071507	PA	TRUE	reported	PA	textfile	2	TRUE
rs79735214	C	T	C	T	-0.0841297	0.017452	0.0506499	0.039566	FALSE	FALSE	FALSE	CHD	0.0286158	0.689654	CHD	TRUE	reported	textfile	1.21e-07	0.0158986	PA	TRUE	reported	PA	textfile	2	TRUE
rs17701958	A	G	A	G	0.0495343	0.00181	0.150351	0.186385	FALSE	FALSE	FALSE	CHD	0.0126888	0.766646	CHD	TRUE	reported	textfile	2.14e-07	0.00955072	PA	TRUE	reported	PA	textfile	2	TRUE
rs849916	A	G	A	G	0.039143	-0.005669	0.240142	0.275875	FALSE	FALSE	FALSE	CHD	0.0102501	0.770397	CHD	TRUE	reported	textfile	8.6e-07	0.00795379	PA	TRUE	reported	PA	textfile	2	TRUE
rs1898357	C	T	C	T	-0.0475456	0.003713	0.805204	0.772882	FALSE	FALSE	FALSE	CHD	0.0113733	0.784658	CHD	TRUE	reported	textfile	4.07e-08	0.0086642	PA	TRUE	reported	PA	textfile	2	TRUE
rs72891716	A	G	A	G	-0.0710699	-0.016855	0.0526204	0.040908	FALSE	FALSE	FALSE	CHD	0.027157	0.804767	CHD	TRUE	reported	textfile	4.26e-06	0.0154564	PA	TRUE	reported	PA	textfile	2	TRUE
rs16828194	A	G	A	G	-0.0512517	-0.025769	0.110841	0.155374	FALSE	FALSE	FALSE	CHD	0.0137056	0.818874	CHD	TRUE	reported	textfile	3.1e-06	0.0109891	PA	TRUE	reported	PA	textfile	2	TRUE
rs1836680	C	T	C	T	0.0951474	-0.042363	0.0279662	0.032696	FALSE	FALSE	FALSE	CHD	0.0298172	0.971006	CHD	TRUE	reported	textfile	4.39e-06	0.0207192	PA	TRUE	reported	PA	textfile	2	TRUE
rs17271549	C	G	C	G	0.0339457	0.010114	0.306542	0.256582	FALSE	TRUE	FALSE	CHD	0.0104989	0.976092	CHD	TRUE	reported	textfile	4.18e-06	0.00737606	PA	TRUE	reported	PA	textfile	2	TRUE
rs7591150	C	G	C	G	-0.0774802	0.004271	0.619487	0.588132	FALSE	TRUE	FALSE	CHD	0.0097939	0.054672	CHD	TRUE	reported	textfile	1.56e-06	0.01613	PTB	TRUE	reported	PTB	textfile	2	TRUE
rs28419237	C	G	C	G	0.0985904	0.001297	0.155064	0.139726	FALSE	TRUE	FALSE	CHD	0.015159	0.062607	CHD	TRUE	reported	textfile	3.9e-06	0.0213544	PTB	TRUE	reported	PTB	textfile	2	TRUE
rs148298502	C	T	C	T	0.327838	-0.019262	0.0122009	0.025139	FALSE	FALSE	FALSE	CHD	0.0341395	0.259918	CHD	TRUE	reported	textfile	7.45e-07	0.0662409	PTB	TRUE	reported	PTB	textfile	2	TRUE
rs6441042	G	C	G	C	-0.0783243	0.003227	0.519109	0.515333	FALSE	TRUE	TRUE	CHD	0.0094539	0.306409	CHD	TRUE	reported	textfile	6.81e-07	0.0157701	PTB	TRUE	reported	PTB	textfile	2	FALSE
rs1479107	G	A	G	A	-0.0872887	0.016673	0.764635	0.759624	FALSE	FALSE	FALSE	CHD	0.0108617	0.42761	CHD	TRUE	reported	textfile	1.81e-06	0.0182852	PTB	TRUE	reported	PTB	textfile	2	TRUE
rs2492077	A	C	A	C	-0.0886154	0.000812	0.75562	0.732156	FALSE	FALSE	FALSE	CHD	0.0116319	0.442874	CHD	TRUE	reported	textfile	1.03e-06	0.018138	PTB	TRUE	reported	PTB	textfile	2	TRUE
rs3769996	A	G	A	G	0.115572	-0.001138	0.10516	0.137301	FALSE	FALSE	FALSE	CHD	0.0135502	0.489969	CHD	TRUE	reported	textfile	4.34e-06	0.0251547	PTB	TRUE	reported	PTB	textfile	2	TRUE
rs8109033	T	C	T	C	0.0744141	-0.015283	0.555751	0.581054	FALSE	FALSE	FALSE	CHD	0.0154251	0.494703	CHD	TRUE	reported	textfile	4.67e-06	0.0162511	PTB	TRUE	reported	PTB	textfile	2	TRUE
rs2031936	A	G	A	G	-0.100216	-0.025348	0.163807	0.184658	FALSE	FALSE	FALSE	CHD	0.0117763	0.542746	CHD	TRUE	reported	textfile	4.02e-06	0.0217383	PTB	TRUE	reported	PTB	textfile	2	TRUE
rs4906919	G	A	G	A	-0.0780132	0.007627	0.361094	0.309309	FALSE	FALSE	FALSE	CHD	0.010337	0.63001	CHD	TRUE	reported	textfile	2.75e-06	0.0166391	PTB	TRUE	reported	PTB	textfile	2	TRUE
rs12975912	G	A	G	A	0.180597	0.017152	0.0513434	0.066953	FALSE	FALSE	FALSE	CHD	0.0186916	0.668219	CHD	TRUE	reported	textfile	8.83e-08	0.0337611	PTB	TRUE	reported	PTB	textfile	2	TRUE
rs148537967	T	C	T	C	0.24415	0.001588	0.0241191	0.026675	FALSE	FALSE	FALSE	CHD	0.0323635	0.710381	CHD	TRUE	reported	textfile	4.27e-07	0.0482841	PTB	TRUE	reported	PTB	textfile	2	TRUE
rs147215730	A	G	A	G	-0.132908	-0.016964	0.0452463	0.009393	FALSE	FALSE	FALSE	CHD	0.0615083	0.173586	CHD	TRUE	reported	textfile	3.49e-06	0.0286453	SA	TRUE	reported	SA	textfile	2	TRUE
rs140557522	A	G	A	G	0.0897363	0.017737	0.0988763	0.037517	FALSE	FALSE	FALSE	CHD	0.0351335	0.194288	CHD	TRUE	reported	textfile	2.68e-06	0.0191175	SA	TRUE	reported	SA	textfile	2	TRUE
rs12121555	G	A	G	A	0.0729594	-0.023615	0.154864	0.100383	FALSE	FALSE	FALSE	CHD	0.0207533	0.30546	CHD	TRUE	reported	textfile	4.1e-06	0.0158396	SA	TRUE	reported	SA	textfile	2	TRUE
rs75593361	C	T	C	T	0.281039	0.005237	0.00818835	0.022457	FALSE	FALSE	FALSE	CHD	0.0432273	0.319877	CHD	TRUE	reported	textfile	3.26e-06	0.0603911	SA	TRUE	reported	SA	textfile	2	TRUE
rs2624524	T	C	T	C	-0.0597075	-0.00493	0.299099	0.319778	FALSE	FALSE	FALSE	CHD	0.0100394	0.361682	CHD	TRUE	reported	textfile	2.47e-06	0.0126755	SA	TRUE	reported	SA	textfile	2	TRUE
rs1290796	C	T	C	T	-0.119288	-0.027493	0.942841	0.943855	FALSE	FALSE	FALSE	CHD	0.0371768	0.374373	CHD	TRUE	reported	textfile	8.36e-07	0.0242122	SA	TRUE	reported	SA	textfile	2	TRUE
rs1511817	A	G	A	G	0.0572371	-0.018693	0.682036	0.677471	FALSE	FALSE	FALSE	CHD	0.01006	0.38715	CHD	TRUE	reported	textfile	4.06e-06	0.0124203	SA	TRUE	reported	SA	textfile	2	TRUE
rs7094415	T	C	T	C	-0.0534571	-0.005099	0.547083	0.552351	FALSE	FALSE	FALSE	CHD	0.0100752	0.466313	CHD	TRUE	reported	textfile	4.74e-06	0.0116826	SA	TRUE	reported	SA	textfile	2	TRUE
rs114302088	A	G	A	G	-0.228223	0.064068	0.0182363	0.023504	FALSE	FALSE	FALSE	CHD	0.0445819	0.536761	CHD	TRUE	reported	textfile	5.95e-07	0.0457114	SA	TRUE	reported	SA	textfile	2	TRUE
rs111479703	T	C	T	C	-0.17709	0.002119	0.0285399	0.029811	FALSE	FALSE	FALSE	CHD	0.0309198	0.716286	CHD	TRUE	reported	textfile	1.16e-06	0.0364241	SA	TRUE	reported	SA	textfile	2	TRUE
rs7850545	C	G	C	G	0.0626772	-0.001099	0.233709	0.251268	FALSE	TRUE	FALSE	CHD	0.0108117	0.858338	CHD	TRUE	reported	textfile	3.87e-06	0.0135712	SA	TRUE	reported	SA	textfile	2	TRUE
rs140657628	G	A	G	A	-0.280321	0.000312	0.0112644	0.022081	FALSE	FALSE	FALSE	CHD	0.0382207	0.872231	CHD	TRUE	reported	textfile	2.06e-06	0.0590442	SA	TRUE	reported	SA	textfile	2	TRUE
rs11696612	G	A	G	A	-0.16765	-0.00071	0.0383428	0.0427	FALSE	FALSE	FALSE	CHD	0.0259479	0.880417	CHD	TRUE	reported	textfile	9.89e-08	0.0314616	SA	TRUE	reported	SA	textfile	2	TRUE
rs117054283	C	T	C	T	0.134594	0.043596	0.0379584	0.024119	FALSE	FALSE	FALSE	CHD	0.0349347	0.902228	CHD	TRUE	reported	textfile	4.31e-06	0.0292867	SA	TRUE	reported	SA	textfile	2	TRUE
rs9597010	A	T	A	T	-0.0393919	-0.003044	0.170911	0.172993	FALSE	TRUE	FALSE	CHD	0.0133623	0.037319	CHD	TRUE	reported	textfile	4.79e-06	0.00861228	SD	TRUE	reported	SD	textfile	2	TRUE
rs77839245	A	G	A	G	-0.142418	0.008775	0.0127373	0.030316	FALSE	FALSE	FALSE	CHD	0.0278337	0.055345	CHD	TRUE	reported	textfile	8.86e-07	0.0289733	SD	TRUE	reported	SD	textfile	2	TRUE
rs11164227	T	A	T	A	-0.058982	-0.026947	0.0697452	0.031567	FALSE	TRUE	FALSE	CHD	0.0369041	0.088934	CHD	TRUE	reported	textfile	4.07e-06	0.0128004	SD	TRUE	reported	SD	textfile	2	TRUE
rs56318008	T	C	T	C	-0.047621	-0.006327	0.164342	0.177973	FALSE	FALSE	FALSE	CHD	0.0122456	0.101441	CHD	TRUE	reported	textfile	4.47e-08	0.00870421	SD	TRUE	reported	SD	textfile	2	TRUE
rs189195	G	A	G	A	0.0498269	-0.003422	0.901862	0.882187	FALSE	FALSE	FALSE	CHD	0.0160052	0.156409	CHD	TRUE	reported	textfile	4.45e-06	0.010857	SD	TRUE	reported	SD	textfile	2	TRUE
rs72981208	T	C	T	C	-0.0664528	0.005446	0.0566409	0.031178	FALSE	FALSE	FALSE	CHD	0.0326948	0.280973	CHD	TRUE	reported	textfile	2.2e-06	0.0140359	SD	TRUE	reported	SD	textfile	2	TRUE
rs1149869	C	T	C	T	-0.0687553	-0.004785	0.0530935	0.104549	FALSE	FALSE	FALSE	CHD	0.0153448	0.306795	CHD	TRUE	reported	textfile	1.72e-06	0.0143712	SD	TRUE	reported	SD	textfile	2	TRUE
rs2803068	C	T	C	T	-0.0301256	0.004135	0.425475	0.410795	FALSE	FALSE	FALSE	CHD	0.0096342	0.414903	CHD	TRUE	reported	textfile	4.05e-06	0.00653685	SD	TRUE	reported	SD	textfile	2	TRUE
rs1557557	G	A	G	A	0.0445311	-0.015184	0.873827	0.865411	FALSE	FALSE	FALSE	CHD	0.014958	0.496003	CHD	TRUE	reported	textfile	4.55e-06	0.00971313	SD	TRUE	reported	SD	textfile	2	TRUE
rs139497936	C	T	C	T	-0.114086	0.027452	0.0175017	0.011556	FALSE	FALSE	FALSE	CHD	0.0792353	0.707231	CHD	TRUE	reported	textfile	3.47e-06	0.0245839	SD	TRUE	reported	SD	textfile	2	TRUE
rs697194	A	G	A	G	-0.0301132	0.005559	0.48344	0.51942	FALSE	FALSE	FALSE	CHD	0.0093485	0.718182	CHD	TRUE	reported	textfile	3.29e-06	0.00647372	SD	TRUE	reported	SD	textfile	2	TRUE
rs78630851	T	C	T	C	-0.0756071	0.01607	0.0450691	0.050039	FALSE	FALSE	FALSE	CHD	0.0208413	0.734051	CHD	TRUE	reported	textfile	1.09e-06	0.0155113	SD	TRUE	reported	SD	textfile	2	TRUE
rs72816291	T	C	T	C	-0.0492053	-0.001891	0.100345	0.050096	FALSE	FALSE	FALSE	CHD	0.0217679	0.766795	CHD	TRUE	reported	textfile	4.42e-06	0.0107185	SD	TRUE	reported	SD	textfile	2	TRUE
rs13014982	A	G	A	G	0.033456	-0.001339	0.345162	0.339731	FALSE	FALSE	FALSE	CHD	0.0100622	0.826188	CHD	TRUE	reported	textfile	8.6e-07	0.00679832	SD	TRUE	reported	SD	textfile	2	TRUE
rs55778287	C	G	C	G	0.0943627	-0.02017	0.0275292	0.044864	FALSE	TRUE	FALSE	CHD	0.0237927	0.836046	CHD	TRUE	reported	textfile	1.83e-06	0.0197792	SD	TRUE	reported	SD	textfile	2	TRUE
rs8004200	G	C	G	C	0.0328111	-0.00824	0.480278	0.457838	FALSE	TRUE	TRUE	CHD	0.0092497	0.853781	CHD	TRUE	reported	textfile	3.85e-07	0.00646361	SD	TRUE	reported	SD	textfile	2	FALSE
rs2347923	A	C	A	C	-0.0408421	-0.000754	0.675025	0.630466	FALSE	FALSE	FALSE	CHD	0.0096972	0.859566	CHD	TRUE	reported	textfile	2.99e-09	0.0068848	SD	TRUE	reported	SD	textfile	2	TRUE
rs143653437	T	C	T	C	-0.113599	0.018738	0.0182169	0.02389	FALSE	FALSE	FALSE	CHD	0.040201	0.952413	CHD	TRUE	reported	textfile	4.09e-06	0.0246586	SD	TRUE	reported	SD	textfile	2	TRUE
Abbreviations: GDM, gestational diabetes mellitus; HDPs, hypertensive disorders in pregnancy; GH, gestational hypertension; PA, pregnancy with abortive outcomes; PTB, preterm birth;SA, spontaneous abortion; SD, spontaneous delivery; FG, fasting glucose; FI, fasting insulin; 2hGlu, 2-hour post-challenge glucose; HbA1c, glycated hemoglobin; CHD, coronary heart disease.

## Sheet: Table S5
Table S5. Harmonization data_pregnancy complications and diabetes and cardiovascular diseases from the validation sets.
SNP	effect_allele.exposure	other_allele.exposure	effect_allele.outcome	other_allele.outcome	beta.exposure	beta.outcome	eaf.exposure	eaf.outcome	remove	palindromic	ambiguous	id.outcome	se.outcome	pval.outcome	outcome	mr_keep.outcome	pval_origin.outcome	data_source.outcome	pval.exposure	se.exposure	exposure	mr_keep.exposure	pval_origin.exposure	id.exposure	data_source.exposure	action	mr_keep
rs76895963	G	T	G	T	-0.229712	-0.00919691	0.0305473	NA	FALSE	FALSE	FALSE	diabetes	0.00195787	2.64e-06	diabetes	TRUE	reported	textfile	3.27e-08	0.0415675	GDM	TRUE	reported	GDM	textfile	2	TRUE
rs10830963	G	C	G	C	0.365067	0.00254141	0.357995	NA	FALSE	TRUE	TRUE	diabetes	0.00057076	8.49e-06	diabetes	TRUE	reported	textfile	1.01e-168	0.0131856	GDM	TRUE	reported	GDM	textfile	2	FALSE
rs7766070	A	C	A	C	0.103875	0.00224643	0.33177	NA	FALSE	FALSE	FALSE	diabetes	0.000577988	0.000101672	diabetes	TRUE	reported	textfile	3.84e-14	0.0137284	GDM	TRUE	reported	GDM	textfile	2	TRUE
rs780094	C	T	C	T	0.104466	0.00143039	0.645296	NA	FALSE	FALSE	FALSE	diabetes	0.000524194	0.00635828	diabetes	TRUE	reported	textfile	3.97e-14	0.0138148	GDM	TRUE	reported	GDM	textfile	2	TRUE
rs7713317	G	A	G	A	-0.147786	-0.00130429	0.315703	NA	FALSE	FALSE	FALSE	diabetes	0.000564498	0.0208598	diabetes	TRUE	reported	textfile	3.68e-25	0.0142618	GDM	TRUE	reported	GDM	textfile	2	TRUE
rs74628648	T	C	T	C	-0.146367	-0.00148345	0.078421	NA	FALSE	FALSE	FALSE	diabetes	0.00109136	0.174063	diabetes	TRUE	reported	textfile	6.08e-09	0.0251724	GDM	TRUE	reported	GDM	textfile	2	TRUE
rs78020513	C	T	C	T	0.230041	0.00141689	0.0269555	NA	FALSE	FALSE	FALSE	diabetes	0.00136226	0.298291	diabetes	TRUE	reported	textfile	3.59e-09	0.038977	GDM	TRUE	reported	GDM	textfile	2	TRUE
rs1402837	T	C	T	C	0.0973908	-0.000275746	0.170247	NA	FALSE	FALSE	FALSE	diabetes	0.000604134	0.64808	diabetes	TRUE	reported	textfile	1.41e-08	0.0171684	GDM	TRUE	reported	GDM	textfile	2	TRUE
rs7123869	C	T	C	T	0.274896	6.63e-05	0.0201988	NA	FALSE	FALSE	FALSE	diabetes	0.00198088	0.973319	diabetes	TRUE	reported	textfile	1.6e-10	0.0429799	GDM	TRUE	reported	GDM	textfile	2	TRUE
rs2782981	C	T	C	T	0.0717868	-0.00204688	0.654424	NA	FALSE	FALSE	FALSE	diabetes	0.000566918	0.000305643	diabetes	TRUE	reported	textfile	2.4e-08	0.012865	HDPs	TRUE	reported	HDPs	textfile	2	TRUE
rs10882398	A	T	A	T	0.0848303	0.00147579	0.592953	NA	FALSE	TRUE	TRUE	diabetes	0.000515567	0.00420415	diabetes	TRUE	reported	textfile	8.4e-12	0.0124174	HDPs	TRUE	reported	HDPs	textfile	2	FALSE
rs7589428	G	A	G	A	-0.0691127	0.000596641	0.490313	NA	FALSE	FALSE	FALSE	diabetes	0.000512412	0.244272	diabetes	TRUE	reported	textfile	1.42e-08	0.0121859	HDPs	TRUE	reported	HDPs	textfile	2	TRUE
rs11681248	T	C	T	C	0.0884239	-0.000502247	0.618812	NA	FALSE	FALSE	FALSE	diabetes	0.00057786	0.384766	diabetes	TRUE	reported	textfile	2.77e-12	0.0126523	HDPs	TRUE	reported	HDPs	textfile	2	TRUE
rs6015445	C	G	C	G	0.128508	-0.000717549	0.163062	NA	FALSE	TRUE	TRUE	diabetes	0.000833489	0.389295	diabetes	TRUE	reported	textfile	1.14e-15	0.0160421	HDPs	TRUE	reported	HDPs	textfile	2	FALSE
rs12656497	C	T	C	T	0.0999318	0.000437075	0.586533	NA	FALSE	FALSE	FALSE	diabetes	0.000518965	0.399675	diabetes	TRUE	reported	textfile	7.11e-16	0.0123853	HDPs	TRUE	reported	HDPs	textfile	2	TRUE
rs604723	C	T	C	T	0.0811858	0.00043607	0.741546	NA	FALSE	FALSE	FALSE	diabetes	0.000573232	0.446824	diabetes	TRUE	reported	textfile	6.86e-09	0.014011	HDPs	TRUE	reported	HDPs	textfile	2	TRUE
rs13306561	G	A	G	A	-0.143954	-0.000503806	0.145135	NA	FALSE	FALSE	FALSE	diabetes	0.000686353	0.46293	diabetes	TRUE	reported	textfile	5e-16	0.0177469	HDPs	TRUE	reported	HDPs	textfile	2	TRUE
rs2208589	G	A	G	A	0.122572	0.000439827	0.889289	NA	FALSE	FALSE	FALSE	diabetes	0.000619276	0.477563	diabetes	TRUE	reported	textfile	1.22e-09	0.0201687	HDPs	TRUE	reported	HDPs	textfile	2	TRUE
rs10857147	T	A	T	A	0.11613	0.000277587	0.313966	NA	FALSE	TRUE	TRUE	diabetes	0.000562307	0.621549	diabetes	TRUE	reported	textfile	4.02e-19	0.0129951	HDPs	TRUE	reported	HDPs	textfile	2	FALSE
rs7139122	A	G	A	G	0.273648	0.00124146	0.0204967	NA	FALSE	FALSE	FALSE	diabetes	0.00253046	0.623706	diabetes	TRUE	reported	textfile	3.21e-12	0.0392719	HDPs	TRUE	reported	HDPs	textfile	2	TRUE
rs9855086	T	A	T	A	-0.0873762	0.000115209	0.462978	NA	FALSE	TRUE	TRUE	diabetes	0.000511806	0.8219	diabetes	TRUE	reported	textfile	9.3e-13	0.0122368	HDPs	TRUE	reported	HDPs	textfile	2	FALSE
rs167479	G	T	G	T	0.0950738	-2.6e-05	0.575132	NA	FALSE	FALSE	FALSE	diabetes	0.000510091	0.959373	diabetes	TRUE	reported	textfile	1.39e-14	0.0123515	HDPs	TRUE	reported	HDPs	textfile	2	TRUE
rs10420713	A	G	A	G	-0.101989	-4.49e-05	0.181306	NA	FALSE	FALSE	FALSE	diabetes	0.00077835	0.954007	outcome	TRUE	reported	textfile	9.99e-07	0.0208486	GH	TRUE	reported	GH	textfile	2	TRUE
rs12564002	A	G	A	G	-0.158548	-0.0004616	0.111268	NA	FALSE	FALSE	FALSE	diabetes	0.00081782	0.572441	outcome	TRUE	reported	textfile	9.4e-10	0.0259098	GH	TRUE	reported	GH	textfile	2	TRUE
rs138112461	T	G	T	G	0.45265	0.00395656	0.00517561	NA	FALSE	FALSE	FALSE	diabetes	0.00291135	0.174143	outcome	TRUE	reported	textfile	2.69e-06	0.0964475	GH	TRUE	reported	GH	textfile	2	TRUE
rs4954569	T	C	T	C	-0.0830896	-0.0003912	0.326647	NA	FALSE	FALSE	FALSE	diabetes	0.00058904	0.506592	outcome	TRUE	reported	textfile	9.13e-07	0.0169241	GH	TRUE	reported	GH	textfile	2	TRUE
rs7642903	T	C	T	C	-0.0802814	0.00028775	0.328163	NA	FALSE	FALSE	FALSE	diabetes	0.00053252	0.588958	outcome	TRUE	reported	textfile	1.89e-06	0.016849	GH	TRUE	reported	GH	textfile	2	TRUE
rs77044088	G	C	G	C	0.136834	-0.0007639	0.162345	NA	FALSE	TRUE	TRUE	diabetes	0.00083186	0.358475	outcome	TRUE	reported	textfile	4.42e-11	0.0207659	GH	TRUE	reported	GH	textfile	2	FALSE
rs60304293	C	G	C	G	0.0703593	-0.00366917	0.0511539	NA	FALSE	TRUE	TRUE	diabetes	0.00152571	0.0161779	diabetes	TRUE	reported	textfile	4.41e-06	0.0153251	PA	TRUE	reported	PA	textfile	2	FALSE
rs849916	A	G	A	G	0.039143	-0.00135082	0.240142	NA	FALSE	FALSE	FALSE	diabetes	0.000579426	0.0197386	diabetes	TRUE	reported	textfile	8.6e-07	0.00795379	PA	TRUE	reported	PA	textfile	2	TRUE
rs10767734	T	C	T	C	-0.037891	-0.00106	0.374139	NA	FALSE	FALSE	FALSE	diabetes	0.000529804	0.0454216	diabetes	TRUE	reported	textfile	7.65e-08	0.00704908	PA	TRUE	reported	PA	textfile	2	TRUE
rs17168776	T	G	T	G	-0.0599831	-0.00171524	0.0756938	NA	FALSE	FALSE	FALSE	diabetes	0.000874705	0.0498879	diabetes	TRUE	reported	textfile	4.28e-06	0.013047	PA	TRUE	reported	PA	textfile	2	TRUE
rs1342669	C	T	C	T	-0.0337353	-0.000985874	0.452068	NA	FALSE	FALSE	FALSE	diabetes	0.000513006	0.0546374	diabetes	TRUE	reported	textfile	8.54e-07	0.00685303	PA	TRUE	reported	PA	textfile	2	TRUE
rs9478607	C	G	C	G	0.0493493	-0.00101937	0.12928	NA	FALSE	TRUE	TRUE	diabetes	0.000677586	0.132476	diabetes	TRUE	reported	textfile	1.29e-06	0.0101935	PA	TRUE	reported	PA	textfile	2	FALSE
rs1898357	C	T	C	T	-0.0475456	-0.000885024	0.805204	NA	FALSE	FALSE	FALSE	diabetes	0.000672244	0.188	diabetes	TRUE	reported	textfile	4.07e-08	0.0086642	PA	TRUE	reported	PA	textfile	2	TRUE
rs1836680	C	T	C	T	0.0951474	-0.00161256	0.0279662	NA	FALSE	FALSE	FALSE	diabetes	0.00128904	0.210942	diabetes	TRUE	reported	textfile	4.39e-06	0.0207192	PA	TRUE	reported	PA	textfile	2	TRUE
rs6048778	G	A	G	A	-0.0356249	0.000597044	0.634313	NA	FALSE	FALSE	FALSE	diabetes	0.000515309	0.246615	diabetes	TRUE	reported	textfile	5.09e-07	0.00709229	PA	TRUE	reported	PA	textfile	2	TRUE
rs4738382	A	C	A	C	-0.0411807	-0.00073385	0.221952	NA	FALSE	FALSE	FALSE	diabetes	0.000633948	0.247034	diabetes	TRUE	reported	textfile	5.84e-07	0.00824181	PA	TRUE	reported	PA	textfile	2	TRUE
rs139131704	C	A	C	A	-0.0763861	0.00343057	0.0463914	NA	FALSE	FALSE	FALSE	diabetes	0.00297699	0.249174	diabetes	TRUE	reported	textfile	3.64e-06	0.0164955	PA	TRUE	reported	PA	textfile	2	TRUE
rs755147	G	C	G	C	0.0384618	0.000609176	0.279463	NA	FALSE	TRUE	TRUE	diabetes	0.000579392	0.293074	diabetes	TRUE	reported	textfile	4.83e-07	0.00764194	PA	TRUE	reported	PA	textfile	2	FALSE
rs17701958	A	G	A	G	0.0495343	0.000641091	0.150351	NA	FALSE	FALSE	FALSE	diabetes	0.000622219	0.302857	diabetes	TRUE	reported	textfile	2.14e-07	0.00955072	PA	TRUE	reported	PA	textfile	2	TRUE
rs11781011	C	T	C	T	-0.0326448	-0.000515713	0.46795	NA	FALSE	FALSE	FALSE	diabetes	0.000517834	0.319298	diabetes	TRUE	reported	textfile	1.79e-06	0.00683499	PA	TRUE	reported	PA	textfile	2	TRUE
rs7016540	C	A	C	A	-0.0321185	0.000494089	0.537699	NA	FALSE	FALSE	FALSE	diabetes	0.000520349	0.34235	diabetes	TRUE	reported	textfile	3.09e-06	0.00688566	PA	TRUE	reported	PA	textfile	2	TRUE
rs2249388	G	A	G	A	-0.0347664	-0.000478488	0.354202	NA	FALSE	FALSE	FALSE	diabetes	0.000524287	0.36143	diabetes	TRUE	reported	textfile	1.16e-06	0.0071507	PA	TRUE	reported	PA	textfile	2	TRUE
rs16828194	A	G	A	G	-0.0512517	0.000544802	0.110841	NA	FALSE	FALSE	FALSE	diabetes	0.000693029	0.4318	diabetes	TRUE	reported	textfile	3.1e-06	0.0109891	PA	TRUE	reported	PA	textfile	2	TRUE
rs79735214	C	T	C	T	-0.0841297	-0.000857931	0.0506499	NA	FALSE	FALSE	FALSE	diabetes	0.00114653	0.454289	diabetes	TRUE	reported	textfile	1.21e-07	0.0158986	PA	TRUE	reported	PA	textfile	2	TRUE
rs9695148	C	T	C	T	0.0442176	-0.000373446	0.160356	NA	FALSE	FALSE	FALSE	diabetes	0.000662773	0.573123	diabetes	TRUE	reported	textfile	2.14e-06	0.00932991	PA	TRUE	reported	PA	textfile	2	TRUE
rs142050731	A	C	A	C	-0.109029	-0.00138366	0.0218063	NA	FALSE	FALSE	FALSE	diabetes	0.00322408	0.667805	diabetes	TRUE	reported	textfile	4.18e-06	0.02369	PA	TRUE	reported	PA	textfile	2	TRUE
rs72786641	T	G	T	G	-0.0869062	-0.000399914	0.0409323	NA	FALSE	FALSE	FALSE	diabetes	0.00107933	0.710996	diabetes	TRUE	reported	textfile	7.17e-07	0.0175333	PA	TRUE	reported	PA	textfile	2	TRUE
rs17271549	C	G	C	G	0.0339457	-0.00015352	0.306542	NA	FALSE	TRUE	TRUE	diabetes	0.000581435	0.791752	diabetes	TRUE	reported	textfile	4.18e-06	0.00737606	PA	TRUE	reported	PA	textfile	2	FALSE
rs4793879	T	C	T	C	-0.0315661	-0.000112552	0.493996	NA	FALSE	FALSE	FALSE	diabetes	0.000515104	0.827037	diabetes	TRUE	reported	textfile	3.9e-06	0.00683752	PA	TRUE	reported	PA	textfile	2	TRUE
rs58640099	A	G	A	G	-0.0315969	-0.000109573	0.552611	NA	FALSE	FALSE	FALSE	diabetes	0.000514436	0.831329	diabetes	TRUE	reported	textfile	4.51e-06	0.00688956	PA	TRUE	reported	PA	textfile	2	TRUE
rs35450523	A	G	A	G	0.0351488	-0.000110583	0.271419	NA	FALSE	FALSE	FALSE	diabetes	0.000545363	0.839315	diabetes	TRUE	reported	textfile	4.45e-06	0.00765907	PA	TRUE	reported	PA	textfile	2	TRUE
rs72891716	A	G	A	G	-0.0710699	0.000204505	0.0526204	NA	FALSE	FALSE	FALSE	diabetes	0.00126352	0.871421	diabetes	TRUE	reported	textfile	4.26e-06	0.0154564	PA	TRUE	reported	PA	textfile	2	TRUE
rs2946160	A	G	A	G	-0.0986625	-0.00136449	0.785435	NA	FALSE	FALSE	FALSE	diabetes	0.000578432	0.018328	diabetes	TRUE	reported	textfile	2.14e-07	0.0190205	PTB	TRUE	reported	PTB	textfile	2	TRUE
rs148298502	C	T	C	T	0.327838	-0.0020713	0.0122009	NA	FALSE	FALSE	FALSE	diabetes	0.00156149	0.18468	diabetes	TRUE	reported	textfile	7.45e-07	0.0662409	PTB	TRUE	reported	PTB	textfile	2	TRUE
rs6441042	G	C	G	C	-0.0783243	-0.000512383	0.519109	NA	FALSE	TRUE	TRUE	diabetes	0.000511271	0.31626	diabetes	TRUE	reported	textfile	6.81e-07	0.0157701	PTB	TRUE	reported	PTB	textfile	2	FALSE
rs2492077	A	C	A	C	-0.0886154	-0.000580204	0.75562	NA	FALSE	FALSE	FALSE	diabetes	0.000580644	0.317679	diabetes	TRUE	reported	textfile	1.03e-06	0.018138	PTB	TRUE	reported	PTB	textfile	2	TRUE
rs28419237	C	G	C	G	0.0985904	-0.000701158	0.155064	NA	FALSE	TRUE	TRUE	diabetes	0.000722006	0.331488	diabetes	TRUE	reported	textfile	3.9e-06	0.0213544	PTB	TRUE	reported	PTB	textfile	2	FALSE
rs28732155	A	C	A	G	0.905811	0.00100973	0.00348291	NA	TRUE	FALSE	FALSE	diabetes	0.00127897	0.429827	diabetes	TRUE	reported	textfile	1.2e-06	0.186557	PTB	TRUE	reported	PTB	textfile	2	FALSE
rs1479107	G	A	G	A	-0.0872887	-0.000411368	0.764635	NA	FALSE	FALSE	FALSE	diabetes	0.000663366	0.535178	diabetes	TRUE	reported	textfile	1.81e-06	0.0182852	PTB	TRUE	reported	PTB	textfile	2	TRUE
rs8109033	T	C	T	C	0.0744141	0.000311413	0.555751	NA	FALSE	FALSE	FALSE	diabetes	0.000543775	0.566857	diabetes	TRUE	reported	textfile	4.67e-06	0.0162511	PTB	TRUE	reported	PTB	textfile	2	TRUE
rs4906919	G	A	G	A	-0.0780132	0.000225913	0.361094	NA	FALSE	FALSE	FALSE	diabetes	0.00054275	0.677237	diabetes	TRUE	reported	textfile	2.75e-06	0.0166391	PTB	TRUE	reported	PTB	textfile	2	TRUE
rs12975912	G	A	G	A	0.180597	-0.000480749	0.0513434	NA	FALSE	FALSE	FALSE	diabetes	0.00119082	0.686424	diabetes	TRUE	reported	textfile	8.83e-08	0.0337611	PTB	TRUE	reported	PTB	textfile	2	TRUE
rs141592655	T	C	T	C	-0.215719	-0.000454701	0.0332124	NA	FALSE	FALSE	FALSE	diabetes	0.00184996	0.805845	diabetes	TRUE	reported	textfile	3.59e-06	0.0465556	PTB	TRUE	reported	PTB	textfile	2	TRUE
rs3769996	A	G	A	G	0.115572	2.28e-05	0.10516	NA	FALSE	FALSE	FALSE	diabetes	0.000794788	0.97711	diabetes	TRUE	reported	textfile	4.34e-06	0.0251547	PTB	TRUE	reported	PTB	textfile	2	TRUE
rs2031936	A	G	A	G	-0.100216	-1.67e-05	0.163807	NA	FALSE	FALSE	FALSE	diabetes	0.000682669	0.980488	diabetes	TRUE	reported	textfile	4.02e-06	0.0217383	PTB	TRUE	reported	PTB	textfile	2	TRUE
rs148537967	T	C	T	C	0.24415	-8.67e-06	0.0241191	NA	FALSE	FALSE	FALSE	diabetes	0.00141425	0.995111	diabetes	TRUE	reported	textfile	4.27e-07	0.0482841	PTB	TRUE	reported	PTB	textfile	2	TRUE
rs140657628	G	A	G	A	-0.280321	-0.00361325	0.0112644	NA	FALSE	FALSE	FALSE	diabetes	0.00159247	0.0232717	diabetes	TRUE	reported	textfile	2.06e-06	0.0590442	SA	TRUE	reported	SA	textfile	2	TRUE
rs72843020	G	A	G	A	-0.7596	0.00436385	0.00189632	NA	FALSE	FALSE	FALSE	diabetes	0.00299177	0.144672	diabetes	TRUE	reported	textfile	4.59e-06	0.165756	SA	TRUE	reported	SA	textfile	2	TRUE
rs117054283	C	T	C	T	0.134594	-0.00217511	0.0379584	NA	FALSE	FALSE	FALSE	diabetes	0.00154131	0.158184	diabetes	TRUE	reported	textfile	4.31e-06	0.0292867	SA	TRUE	reported	SA	textfile	2	TRUE
rs111479703	T	C	T	C	-0.17709	0.00179235	0.0285399	NA	FALSE	FALSE	FALSE	diabetes	0.00147461	0.224187	diabetes	TRUE	reported	textfile	1.16e-06	0.0364241	SA	TRUE	reported	SA	textfile	2	TRUE
rs140557522	A	G	A	G	0.0897363	-0.00157916	0.0988763	NA	FALSE	FALSE	FALSE	diabetes	0.0016556	0.34017	diabetes	TRUE	reported	textfile	2.68e-06	0.0191175	SA	TRUE	reported	SA	textfile	2	TRUE
rs7850545	C	G	C	G	0.0626772	0.00049591	0.233709	NA	FALSE	TRUE	TRUE	diabetes	0.000584166	0.395927	diabetes	TRUE	reported	textfile	3.87e-06	0.0135712	SA	TRUE	reported	SA	textfile	2	FALSE
rs147215730	A	G	A	G	-0.132908	-0.00294101	0.0452463	NA	FALSE	FALSE	FALSE	diabetes	0.00371606	0.428693	diabetes	TRUE	reported	textfile	3.49e-06	0.0286453	SA	TRUE	reported	SA	textfile	2	TRUE
rs1290796	C	T	C	T	-0.119288	0.00119409	0.942841	NA	FALSE	FALSE	FALSE	diabetes	0.00225771	0.596879	diabetes	TRUE	reported	textfile	8.36e-07	0.0242122	SA	TRUE	reported	SA	textfile	2	TRUE
rs1511817	A	G	A	G	0.0572371	-0.000283777	0.682036	NA	FALSE	FALSE	FALSE	diabetes	0.000550775	0.606391	diabetes	TRUE	reported	textfile	4.06e-06	0.0124203	SA	TRUE	reported	SA	textfile	2	TRUE
rs75593361	C	T	C	T	0.281039	0.00109495	0.00818835	NA	FALSE	FALSE	FALSE	diabetes	0.00233356	0.638914	diabetes	TRUE	reported	textfile	3.26e-06	0.0603911	SA	TRUE	reported	SA	textfile	2	TRUE
rs62515194	A	T	A	T	-0.11443	-0.00049671	0.0768014	NA	FALSE	TRUE	TRUE	diabetes	0.00110446	0.652904	diabetes	TRUE	reported	textfile	2.4e-07	0.022154	SA	TRUE	reported	SA	textfile	2	FALSE
rs7094415	T	C	T	C	-0.0534571	0.000139138	0.547083	NA	FALSE	FALSE	FALSE	diabetes	0.000522288	0.789931	diabetes	TRUE	reported	textfile	4.74e-06	0.0116826	SA	TRUE	reported	SA	textfile	2	TRUE
rs11696612	G	A	G	A	-0.16765	-0.000330467	0.0383428	NA	FALSE	FALSE	FALSE	diabetes	0.00125155	0.791745	diabetes	TRUE	reported	textfile	9.89e-08	0.0314616	SA	TRUE	reported	SA	textfile	2	TRUE
rs12121555	G	A	G	A	0.0729594	-0.000207886	0.154864	NA	FALSE	FALSE	FALSE	diabetes	0.00078848	0.792047	diabetes	TRUE	reported	textfile	4.1e-06	0.0158396	SA	TRUE	reported	SA	textfile	2	TRUE
rs118081440	A	G	A	G	-0.68052	0.000259477	0.00227887	NA	FALSE	FALSE	FALSE	diabetes	0.00276876	0.925335	diabetes	TRUE	reported	textfile	3.22e-06	0.146151	SA	TRUE	reported	SA	textfile	2	TRUE
rs2624524	T	C	T	C	-0.0597075	-3.47e-05	0.299099	NA	FALSE	FALSE	FALSE	diabetes	0.000552096	0.949851	diabetes	TRUE	reported	textfile	2.47e-06	0.0126755	SA	TRUE	reported	SA	textfile	2	TRUE
rs114302088	A	G	A	G	-0.228223	7.09e-06	0.0182363	NA	FALSE	FALSE	FALSE	diabetes	0.0016275	0.996522	diabetes	TRUE	reported	textfile	5.95e-07	0.0457114	SA	TRUE	reported	SA	textfile	2	TRUE
rs9597010	A	T	A	T	-0.0393919	0.00183061	0.170911	NA	FALSE	TRUE	TRUE	diabetes	0.000654483	0.00515804	diabetes	TRUE	reported	textfile	4.79e-06	0.00861228	SD	TRUE	reported	SD	textfile	2	FALSE
rs11164227	T	A	T	A	-0.058982	-0.00297924	0.0697452	NA	FALSE	TRUE	TRUE	diabetes	0.00130097	0.0220216	diabetes	TRUE	reported	textfile	4.07e-06	0.0128004	SD	TRUE	reported	SD	textfile	2	FALSE
rs2803068	C	T	C	T	-0.0301256	0.00104744	0.425475	NA	FALSE	FALSE	FALSE	diabetes	0.000514049	0.0415894	diabetes	TRUE	reported	textfile	4.05e-06	0.00653685	SD	TRUE	reported	SD	textfile	2	TRUE
rs55778287	C	G	C	G	0.0943627	-0.00209243	0.0275292	NA	FALSE	TRUE	TRUE	diabetes	0.00111324	0.0601668	diabetes	TRUE	reported	textfile	1.83e-06	0.0197792	SD	TRUE	reported	SD	textfile	2	FALSE
rs1557557	G	A	G	A	0.0445311	0.00143913	0.873827	NA	FALSE	FALSE	FALSE	diabetes	0.000822899	0.080319	diabetes	TRUE	reported	textfile	4.55e-06	0.00971313	SD	TRUE	reported	SD	textfile	2	TRUE
rs2347923	A	C	A	C	-0.0408421	-0.000755446	0.675025	NA	FALSE	FALSE	FALSE	diabetes	0.000538219	0.160439	diabetes	TRUE	reported	textfile	2.99e-09	0.0068848	SD	TRUE	reported	SD	textfile	2	TRUE
rs77839245	A	G	A	G	-0.142418	-0.0019887	0.0127373	NA	FALSE	FALSE	FALSE	diabetes	0.00147279	0.176925	diabetes	TRUE	reported	textfile	8.86e-07	0.0289733	SD	TRUE	reported	SD	textfile	2	TRUE
rs139497936	C	T	C	T	-0.114086	-0.0024328	0.0175017	NA	FALSE	FALSE	FALSE	diabetes	0.00218284	0.265061	diabetes	TRUE	reported	textfile	3.47e-06	0.0245839	SD	TRUE	reported	SD	textfile	2	TRUE
rs6011779	T	C	T	C	-0.0344639	-0.000631339	0.756292	NA	FALSE	FALSE	FALSE	diabetes	0.000651037	0.332176	diabetes	TRUE	reported	textfile	4.51e-06	0.00751416	SD	TRUE	reported	SD	textfile	2	TRUE
rs1149869	C	T	C	T	-0.0687553	0.000951025	0.0530935	NA	FALSE	FALSE	FALSE	diabetes	0.0010233	0.352699	diabetes	TRUE	reported	textfile	1.72e-06	0.0143712	SD	TRUE	reported	SD	textfile	2	TRUE
rs72981208	T	C	T	C	-0.0664528	0.0011582	0.0566409	NA	FALSE	FALSE	FALSE	diabetes	0.00125185	0.354865	diabetes	TRUE	reported	textfile	2.2e-06	0.0140359	SD	TRUE	reported	SD	textfile	2	TRUE
rs8004200	G	C	G	C	0.0328111	0.000395779	0.480278	NA	FALSE	TRUE	TRUE	diabetes	0.000513727	0.44106	diabetes	TRUE	reported	textfile	3.85e-07	0.00646361	SD	TRUE	reported	SD	textfile	2	FALSE
rs56318008	T	C	T	C	-0.047621	-0.000522248	0.164342	NA	FALSE	FALSE	FALSE	diabetes	0.000717964	0.466981	diabetes	TRUE	reported	textfile	4.47e-08	0.00870421	SD	TRUE	reported	SD	textfile	2	TRUE
rs697194	A	G	A	G	-0.0301132	0.000250683	0.48344	NA	FALSE	FALSE	FALSE	diabetes	0.000512456	0.624715	diabetes	TRUE	reported	textfile	3.29e-06	0.00647372	SD	TRUE	reported	SD	textfile	2	TRUE
rs143653437	T	C	T	C	-0.113599	-0.00135795	0.0182169	NA	FALSE	FALSE	FALSE	diabetes	0.00286987	0.636089	diabetes	TRUE	reported	textfile	4.09e-06	0.0246586	SD	TRUE	reported	SD	textfile	2	TRUE
rs13014982	A	G	A	G	0.033456	0.000204645	0.345162	NA	FALSE	FALSE	FALSE	diabetes	0.000542962	0.706244	diabetes	TRUE	reported	textfile	8.6e-07	0.00679832	SD	TRUE	reported	SD	textfile	2	TRUE
rs34929649	C	T	C	T	-0.0341746	-0.000200888	0.344974	NA	FALSE	FALSE	FALSE	diabetes	0.000539403	0.709576	diabetes	TRUE	reported	textfile	4.59e-07	0.0067772	SD	TRUE	reported	SD	textfile	2	TRUE
rs78630851	T	C	T	C	-0.0756071	-0.000220245	0.0450691	NA	FALSE	FALSE	FALSE	diabetes	0.00141716	0.876496	diabetes	TRUE	reported	textfile	1.09e-06	0.0155113	SD	TRUE	reported	SD	textfile	2	TRUE
rs72816291	T	C	T	C	-0.0492053	0.000166914	0.100345	NA	FALSE	FALSE	FALSE	diabetes	0.00121964	0.891146	diabetes	TRUE	reported	textfile	4.42e-06	0.0107185	SD	TRUE	reported	SD	textfile	2	TRUE
rs189195	G	A	G	A	0.0498269	-3.82e-05	0.901862	NA	FALSE	FALSE	FALSE	diabetes	0.000753862	0.959614	diabetes	TRUE	reported	textfile	4.45e-06	0.010857	SD	TRUE	reported	SD	textfile	2	TRUE
rs7209460	T	C	T	C	0.0361976	-1.49e-05	0.692808	NA	FALSE	FALSE	FALSE	diabetes	0.000553799	0.978588	diabetes	TRUE	reported	textfile	2.33e-07	0.00699992	SD	TRUE	reported	SD	textfile	2	TRUE
rs78020513	C	T	C	T	0.230041	0.02716	0.0269555	NA	FALSE	FALSE	FALSE	FG	0.0090591	0.002717	FG	TRUE	reported	textfile	3.59e-09	0.038977	GDM	TRUE	reported	GDM	textfile	2	TRUE
rs10830963	G	C	G	C	0.365067	-0.010545	0.357995	NA	FALSE	TRUE	TRUE	FG	0.0037992	0.0055087	FG	TRUE	reported	textfile	1.01e-168	0.0131856	GDM	TRUE	reported	GDM	textfile	2	FALSE
rs9275373	A	G	A	G	0.145166	0.0040429	0.120292	NA	FALSE	FALSE	FALSE	FG	0.0053562	0.45036	FG	TRUE	reported	textfile	1.06e-13	0.0195295	GDM	TRUE	reported	GDM	textfile	2	TRUE
rs7123869	C	T	C	T	0.274896	0.0069037	0.0201988	NA	FALSE	FALSE	FALSE	FG	0.01318	0.60041	FG	TRUE	reported	textfile	1.6e-10	0.0429799	GDM	TRUE	reported	GDM	textfile	2	TRUE
rs11642015	T	C	T	C	0.0725758	0.0098596	0.416595	NA	FALSE	FALSE	FALSE	FG	0.0034601	0.0043796	FG	TRUE	reported	textfile	3.32e-09	0.0122698	HDPs	TRUE	reported	HDPs	textfile	2	TRUE
rs167479	G	T	G	T	0.0950738	-0.0065932	0.575132	NA	FALSE	FALSE	FALSE	FG	0.0033967	0.052251	FG	TRUE	reported	textfile	1.39e-14	0.0123515	HDPs	TRUE	reported	HDPs	textfile	2	TRUE
rs2208589	G	A	G	A	0.122572	0.0077425	0.889289	NA	FALSE	FALSE	FALSE	FG	0.0041204	0.060237	FG	TRUE	reported	textfile	1.22e-09	0.0201687	HDPs	TRUE	reported	HDPs	textfile	2	TRUE
rs7137828	T	C	T	C	-0.0805659	0.0052079	0.585364	NA	FALSE	FALSE	FALSE	FG	0.00339	0.12448	FG	TRUE	reported	textfile	5.37e-11	0.0122808	HDPs	TRUE	reported	HDPs	textfile	2	TRUE
rs7139122	A	G	A	G	0.273648	0.021656	0.0204967	NA	FALSE	FALSE	FALSE	FG	0.016807	0.19757	FG	TRUE	reported	textfile	3.21e-12	0.0392719	HDPs	TRUE	reported	HDPs	textfile	2	TRUE
rs7589428	G	A	G	A	-0.0691127	0.0040531	0.490313	NA	FALSE	FALSE	FALSE	FG	0.003409	0.23447	FG	TRUE	reported	textfile	1.42e-08	0.0121859	HDPs	TRUE	reported	HDPs	textfile	2	TRUE
rs13306561	G	A	G	A	-0.143954	-0.0050359	0.145135	NA	FALSE	FALSE	FALSE	FG	0.0045691	0.27039	FG	TRUE	reported	textfile	5e-16	0.0177469	HDPs	TRUE	reported	HDPs	textfile	2	TRUE
rs604723	C	T	C	T	0.0811858	-0.0038742	0.741546	NA	FALSE	FALSE	FALSE	FG	0.0038208	0.31059	FG	TRUE	reported	textfile	6.86e-09	0.014011	HDPs	TRUE	reported	HDPs	textfile	2	TRUE
rs11681248	T	C	T	C	0.0884239	-0.0037969	0.618812	NA	FALSE	FALSE	FALSE	FG	0.0038453	0.32344	FG	TRUE	reported	textfile	2.77e-12	0.0126523	HDPs	TRUE	reported	HDPs	textfile	2	TRUE
rs6015445	C	G	C	G	0.128508	0.0053759	0.163062	NA	FALSE	TRUE	TRUE	FG	0.0055439	0.33221	FG	TRUE	reported	textfile	1.14e-15	0.0160421	HDPs	TRUE	reported	HDPs	textfile	2	FALSE
rs12656497	C	T	C	T	0.0999318	0.0027432	0.586533	NA	FALSE	FALSE	FALSE	FG	0.0034515	0.42675	FG	TRUE	reported	textfile	7.11e-16	0.0123853	HDPs	TRUE	reported	HDPs	textfile	2	TRUE
rs9855086	T	A	T	A	-0.0873762	0.0014375	0.462978	NA	FALSE	TRUE	TRUE	FG	0.003407	0.67309	FG	TRUE	reported	textfile	9.3e-13	0.0122368	HDPs	TRUE	reported	HDPs	textfile	2	FALSE
rs2782981	C	T	C	T	0.0717868	-0.0013655	0.654424	NA	FALSE	FALSE	FALSE	FG	0.0037756	0.71761	FG	TRUE	reported	textfile	2.4e-08	0.012865	HDPs	TRUE	reported	HDPs	textfile	2	TRUE
rs10857147	T	A	T	A	0.11613	-0.00093587	0.313966	NA	FALSE	TRUE	TRUE	FG	0.0037398	0.8024	FG	TRUE	reported	textfile	4.02e-19	0.0129951	HDPs	TRUE	reported	HDPs	textfile	2	FALSE
rs10882398	A	T	A	T	0.0848303	0.00038661	0.592953	NA	FALSE	TRUE	TRUE	FG	0.0034295	0.91024	FG	TRUE	reported	textfile	8.4e-12	0.0124174	HDPs	TRUE	reported	HDPs	textfile	2	FALSE
rs10420713	A	G	A	G	-0.101989	0.0031542	0.181306	NA	FALSE	FALSE	FALSE	FG	0.0051806	0.54263	FG	TRUE	reported	textfile	9.99e-07	0.0208486	GH	TRUE	reported	GH	textfile	2	TRUE
rs12564002	A	G	A	G	-0.158548	-0.0013835	0.111268	NA	FALSE	FALSE	FALSE	FG	0.0054415	0.7993	FG	TRUE	reported	textfile	9.4e-10	0.0259098	GH	TRUE	reported	GH	textfile	2	TRUE
rs138112461	T	G	T	G	0.45265	-0.0053713	0.00517561	NA	FALSE	FALSE	FALSE	FG	0.019354	0.78138	FG	TRUE	reported	textfile	2.69e-06	0.0964475	GH	TRUE	reported	GH	textfile	2	TRUE
rs4954569	T	C	T	C	-0.0830896	-0.00050561	0.326647	NA	FALSE	FALSE	FALSE	FG	0.0039185	0.89733	FG	TRUE	reported	textfile	9.13e-07	0.0169241	GH	TRUE	reported	GH	textfile	2	TRUE
rs7642903	T	C	T	C	-0.0802814	0.00046391	0.328163	NA	FALSE	FALSE	FALSE	FG	0.0035464	0.89593	FG	TRUE	reported	textfile	1.89e-06	0.016849	GH	TRUE	reported	GH	textfile	2	TRUE
rs77044088	G	C	G	C	0.136834	0.0046649	0.162345	NA	FALSE	TRUE	TRUE	FG	0.0055335	0.39921	FG	TRUE	reported	textfile	4.42e-11	0.0207659	GH	TRUE	reported	GH	textfile	2	FALSE
rs17701958	A	G	A	G	0.0495343	-0.008724	0.150351	NA	FALSE	FALSE	FALSE	FG	0.0041432	0.035239	FG	TRUE	reported	textfile	2.14e-07	0.00955072	PA	TRUE	reported	PA	textfile	2	TRUE
rs2284174	C	T	C	T	0.0502837	0.0077501	0.11714	NA	FALSE	FALSE	FALSE	FG	0.0040706	0.056926	FG	TRUE	reported	textfile	2.14e-06	0.0106097	PA	TRUE	reported	PA	textfile	2	TRUE
rs1898357	C	T	C	T	-0.0475456	-0.0081409	0.805204	NA	FALSE	FALSE	FALSE	FG	0.0044707	0.068617	FG	TRUE	reported	textfile	4.07e-08	0.0086642	PA	TRUE	reported	PA	textfile	2	TRUE
rs2249388	G	A	G	A	-0.0347664	-0.0063248	0.354202	NA	FALSE	FALSE	FALSE	FG	0.0034891	0.069874	FG	TRUE	reported	textfile	1.16e-06	0.0071507	PA	TRUE	reported	PA	textfile	2	TRUE
rs9695148	C	T	C	T	0.0442176	-0.0077376	0.160356	NA	FALSE	FALSE	FALSE	FG	0.0044137	0.079589	FG	TRUE	reported	textfile	2.14e-06	0.00932991	PA	TRUE	reported	PA	textfile	2	TRUE
rs4793879	T	C	T	C	-0.0315661	0.0059932	0.493996	NA	FALSE	FALSE	FALSE	FG	0.0034279	0.080409	FG	TRUE	reported	textfile	3.9e-06	0.00683752	PA	TRUE	reported	PA	textfile	2	TRUE
rs4738382	A	C	A	C	-0.0411807	0.0045996	0.221952	NA	FALSE	FALSE	FALSE	FG	0.0042217	0.27593	FG	TRUE	reported	textfile	5.84e-07	0.00824181	PA	TRUE	reported	PA	textfile	2	TRUE
rs9478607	C	G	C	G	0.0493493	-0.0045049	0.12928	NA	FALSE	TRUE	TRUE	FG	0.0045103	0.31789	FG	TRUE	reported	textfile	1.29e-06	0.0101935	PA	TRUE	reported	PA	textfile	2	FALSE
rs849916	A	G	A	G	0.039143	-0.0037797	0.240142	NA	FALSE	FALSE	FALSE	FG	0.0038552	0.32688	FG	TRUE	reported	textfile	8.6e-07	0.00795379	PA	TRUE	reported	PA	textfile	2	TRUE
rs142050731	A	C	A	C	-0.109029	0.020574	0.0218063	NA	FALSE	FALSE	FALSE	FG	0.021462	0.33774	FG	TRUE	reported	textfile	4.18e-06	0.02369	PA	TRUE	reported	PA	textfile	2	TRUE
rs72786641	T	G	T	G	-0.0869062	0.0058351	0.0409323	NA	FALSE	FALSE	FALSE	FG	0.0071874	0.41688	FG	TRUE	reported	textfile	7.17e-07	0.0175333	PA	TRUE	reported	PA	textfile	2	TRUE
rs58640099	A	G	A	G	-0.0315969	-0.0024472	0.552611	NA	FALSE	FALSE	FALSE	FG	0.0034254	0.47496	FG	TRUE	reported	textfile	4.51e-06	0.00688956	PA	TRUE	reported	PA	textfile	2	TRUE
rs79735214	C	T	C	T	-0.0841297	-0.0053605	0.0506499	NA	FALSE	FALSE	FALSE	FG	0.0076294	0.4823	FG	TRUE	reported	textfile	1.21e-07	0.0158986	PA	TRUE	reported	PA	textfile	2	TRUE
rs139131704	C	A	C	A	-0.0763861	0.01384	0.0463914	NA	FALSE	FALSE	FALSE	FG	0.019798	0.4845	FG	TRUE	reported	textfile	3.64e-06	0.0164955	PA	TRUE	reported	PA	textfile	2	TRUE
rs11781011	C	T	C	T	-0.0326448	-0.0022637	0.46795	NA	FALSE	FALSE	FALSE	FG	0.0034463	0.51128	FG	TRUE	reported	textfile	1.79e-06	0.00683499	PA	TRUE	reported	PA	textfile	2	TRUE
rs10767734	T	C	T	C	-0.037891	0.0021596	0.374139	NA	FALSE	FALSE	FALSE	FG	0.0035261	0.54023	FG	TRUE	reported	textfile	7.65e-08	0.00704908	PA	TRUE	reported	PA	textfile	2	TRUE
rs16828194	A	G	A	G	-0.0512517	0.0028232	0.110841	NA	FALSE	FALSE	FALSE	FG	0.0046102	0.54028	FG	TRUE	reported	textfile	3.1e-06	0.0109891	PA	TRUE	reported	PA	textfile	2	TRUE
rs17271549	C	G	C	G	0.0339457	0.0022642	0.306542	NA	FALSE	TRUE	TRUE	FG	0.0038725	0.55876	FG	TRUE	reported	textfile	4.18e-06	0.00737606	PA	TRUE	reported	PA	textfile	2	FALSE
rs6048778	G	A	G	A	-0.0356249	0.0018726	0.634313	NA	FALSE	FALSE	FALSE	FG	0.0034259	0.58466	FG	TRUE	reported	textfile	5.09e-07	0.00709229	PA	TRUE	reported	PA	textfile	2	TRUE
rs1342669	C	T	C	T	-0.0337353	-0.0018638	0.452068	NA	FALSE	FALSE	FALSE	FG	0.0034169	0.58543	FG	TRUE	reported	textfile	8.54e-07	0.00685303	PA	TRUE	reported	PA	textfile	2	TRUE
rs72891716	A	G	A	G	-0.0710699	0.0042538	0.0526204	NA	FALSE	FALSE	FALSE	FG	0.0084006	0.6126	FG	TRUE	reported	textfile	4.26e-06	0.0154564	PA	TRUE	reported	PA	textfile	2	TRUE
rs7016540	C	A	C	A	-0.0321185	-0.0012945	0.537699	NA	FALSE	FALSE	FALSE	FG	0.0034655	0.70875	FG	TRUE	reported	textfile	3.09e-06	0.00688566	PA	TRUE	reported	PA	textfile	2	TRUE
rs17168776	T	G	T	G	-0.0599831	0.0014646	0.0756938	NA	FALSE	FALSE	FALSE	FG	0.0058167	0.8012	FG	TRUE	reported	textfile	4.28e-06	0.013047	PA	TRUE	reported	PA	textfile	2	TRUE
rs755147	G	C	G	C	0.0384618	0.00093586	0.279463	NA	FALSE	TRUE	TRUE	FG	0.0038533	0.8081	FG	TRUE	reported	textfile	4.83e-07	0.00764194	PA	TRUE	reported	PA	textfile	2	FALSE
rs35450523	A	G	A	G	0.0351488	-0.00087955	0.271419	NA	FALSE	FALSE	FALSE	FG	0.0036305	0.80857	FG	TRUE	reported	textfile	4.45e-06	0.00765907	PA	TRUE	reported	PA	textfile	2	TRUE
rs60304293	C	G	C	G	0.0703593	-0.0016659	0.0511539	NA	FALSE	TRUE	TRUE	FG	0.010159	0.86975	FG	TRUE	reported	textfile	4.41e-06	0.0153251	PA	TRUE	reported	PA	textfile	2	FALSE
rs1836680	C	T	C	T	0.0951474	-0.00094044	0.0279662	NA	FALSE	FALSE	FALSE	FG	0.0085817	0.91274	FG	TRUE	reported	textfile	4.39e-06	0.0207192	PA	TRUE	reported	PA	textfile	2	TRUE
rs2946160	A	G	A	G	-0.0986625	-0.010196	0.785435	NA	FALSE	FALSE	FALSE	FG	0.0038478	0.0080555	FG	TRUE	reported	textfile	2.14e-07	0.0190205	PTB	TRUE	reported	PTB	textfile	2	TRUE
rs28732155	A	C	A	G	0.905811	0.015253	0.00348291	NA	TRUE	FALSE	FALSE	FG	0.0085066	0.072972	FG	TRUE	reported	textfile	1.2e-06	0.186557	PTB	TRUE	reported	PTB	textfile	2	FALSE
rs4906919	G	A	G	A	-0.0780132	0.0057141	0.361094	NA	FALSE	FALSE	FALSE	FG	0.0036124	0.11369	FG	TRUE	reported	textfile	2.75e-06	0.0166391	PTB	TRUE	reported	PTB	textfile	2	TRUE
rs3769996	A	G	A	G	0.115572	0.0066422	0.10516	NA	FALSE	FALSE	FALSE	FG	0.0052856	0.20888	FG	TRUE	reported	textfile	4.34e-06	0.0251547	PTB	TRUE	reported	PTB	textfile	2	TRUE
rs1479107	G	A	G	A	-0.0872887	0.0047698	0.764635	NA	FALSE	FALSE	FALSE	FG	0.0044132	0.27979	FG	TRUE	reported	textfile	1.81e-06	0.0182852	PTB	TRUE	reported	PTB	textfile	2	TRUE
rs2031936	A	G	A	G	-0.100216	-0.0036648	0.163807	NA	FALSE	FALSE	FALSE	FG	0.0045401	0.41955	FG	TRUE	reported	textfile	4.02e-06	0.0217383	PTB	TRUE	reported	PTB	textfile	2	TRUE
rs28419237	C	G	C	G	0.0985904	0.0033257	0.155064	NA	FALSE	TRUE	TRUE	FG	0.0047982	0.48824	FG	TRUE	reported	textfile	3.9e-06	0.0213544	PTB	TRUE	reported	PTB	textfile	2	FALSE
rs12975912	G	A	G	A	0.180597	0.004687	0.0513434	NA	FALSE	FALSE	FALSE	FG	0.0079173	0.55386	FG	TRUE	reported	textfile	8.83e-08	0.0337611	PTB	TRUE	reported	PTB	textfile	2	TRUE
rs148537967	T	C	T	C	0.24415	0.0043653	0.0241191	NA	FALSE	FALSE	FALSE	FG	0.0094177	0.64299	FG	TRUE	reported	textfile	4.27e-07	0.0482841	PTB	TRUE	reported	PTB	textfile	2	TRUE
rs2492077	A	C	A	C	-0.0886154	-0.0014818	0.75562	NA	FALSE	FALSE	FALSE	FG	0.0038623	0.70123	FG	TRUE	reported	textfile	1.03e-06	0.018138	PTB	TRUE	reported	PTB	textfile	2	TRUE
rs148298502	C	T	C	T	0.327838	-0.0023739	0.0122009	NA	FALSE	FALSE	FALSE	FG	0.010366	0.81887	FG	TRUE	reported	textfile	7.45e-07	0.0662409	PTB	TRUE	reported	PTB	textfile	2	TRUE
rs141592655	T	C	T	C	-0.215719	0.0016653	0.0332124	NA	FALSE	FALSE	FALSE	FG	0.012314	0.89242	FG	TRUE	reported	textfile	3.59e-06	0.0465556	PTB	TRUE	reported	PTB	textfile	2	TRUE
rs7591150	C	G	C	G	-0.0774802	-0.00035875	0.619487	NA	FALSE	TRUE	TRUE	FG	0.0034728	0.91772	FG	TRUE	reported	textfile	1.56e-06	0.01613	PTB	TRUE	reported	PTB	textfile	2	FALSE
rs8109033	T	C	T	C	0.0744141	-0.0003227	0.555751	NA	FALSE	FALSE	FALSE	FG	0.0036161	0.92889	FG	TRUE	reported	textfile	4.67e-06	0.0162511	PTB	TRUE	reported	PTB	textfile	2	TRUE
rs6441042	G	C	G	C	-0.0783243	-0.00024326	0.519109	NA	FALSE	TRUE	TRUE	FG	0.0034024	0.943	FG	TRUE	reported	textfile	6.81e-07	0.0157701	PTB	TRUE	reported	PTB	textfile	2	FALSE
rs117054283	C	T	C	T	0.134594	-0.012802	0.0379584	NA	FALSE	FALSE	FALSE	FG	0.010244	0.2114	FG	TRUE	reported	textfile	4.31e-06	0.0292867	SA	TRUE	reported	SA	textfile	2	TRUE
rs1290796	C	T	C	T	-0.119288	0.014844	0.942841	NA	FALSE	FALSE	FALSE	FG	0.015039	0.32363	FG	TRUE	reported	textfile	8.36e-07	0.0242122	SA	TRUE	reported	SA	textfile	2	TRUE
rs62515194	A	T	A	T	-0.11443	0.0067412	0.0768014	NA	FALSE	TRUE	TRUE	FG	0.0073558	0.35944	FG	TRUE	reported	textfile	2.4e-07	0.022154	SA	TRUE	reported	SA	textfile	2	FALSE
rs7094415	T	C	T	C	-0.0534571	0.0021772	0.547083	NA	FALSE	FALSE	FALSE	FG	0.0034754	0.53101	FG	TRUE	reported	textfile	4.74e-06	0.0116826	SA	TRUE	reported	SA	textfile	2	TRUE
rs12121555	G	A	G	A	0.0729594	0.0032189	0.154864	NA	FALSE	FALSE	FALSE	FG	0.005257	0.54034	FG	TRUE	reported	textfile	4.1e-06	0.0158396	SA	TRUE	reported	SA	textfile	2	TRUE
rs2624524	T	C	T	C	-0.0597075	-0.0019245	0.299099	NA	FALSE	FALSE	FALSE	FG	0.0036748	0.60049	FG	TRUE	reported	textfile	2.47e-06	0.0126755	SA	TRUE	reported	SA	textfile	2	TRUE
rs118081440	A	G	A	G	-0.68052	-0.0078614	0.00227887	NA	FALSE	FALSE	FALSE	FG	0.018432	0.66974	FG	TRUE	reported	textfile	3.22e-06	0.146151	SA	TRUE	reported	SA	textfile	2	TRUE
rs114302088	A	G	A	G	-0.228223	0.0041999	0.0182363	NA	FALSE	FALSE	FALSE	FG	0.010843	0.69852	FG	TRUE	reported	textfile	5.95e-07	0.0457114	SA	TRUE	reported	SA	textfile	2	TRUE
rs140557522	A	G	A	G	0.0897363	0.0037482	0.0988763	NA	FALSE	FALSE	FALSE	FG	0.010989	0.73305	FG	TRUE	reported	textfile	2.68e-06	0.0191175	SA	TRUE	reported	SA	textfile	2	TRUE
rs75593361	C	T	C	T	0.281039	-0.0049652	0.00818835	NA	FALSE	FALSE	FALSE	FG	0.015461	0.74811	FG	TRUE	reported	textfile	3.26e-06	0.0603911	SA	TRUE	reported	SA	textfile	2	TRUE
rs7850545	C	G	C	G	0.0626772	-0.0010537	0.233709	NA	FALSE	TRUE	TRUE	FG	0.003886	0.78627	FG	TRUE	reported	textfile	3.87e-06	0.0135712	SA	TRUE	reported	SA	textfile	2	FALSE
rs1511817	A	G	A	G	0.0572371	-0.00058119	0.682036	NA	FALSE	FALSE	FALSE	FG	0.0036669	0.87407	FG	TRUE	reported	textfile	4.06e-06	0.0124203	SA	TRUE	reported	SA	textfile	2	TRUE
rs72843020	G	A	G	A	-0.7596	-0.0030663	0.00189632	NA	FALSE	FALSE	FALSE	FG	0.019952	0.87786	FG	TRUE	reported	textfile	4.59e-06	0.165756	SA	TRUE	reported	SA	textfile	2	TRUE
rs11696612	G	A	G	A	-0.16765	-0.0012524	0.0383428	NA	FALSE	FALSE	FALSE	FG	0.0083195	0.88034	FG	TRUE	reported	textfile	9.89e-08	0.0314616	SA	TRUE	reported	SA	textfile	2	TRUE
rs147215730	A	G	A	G	-0.132908	0.0033631	0.0452463	NA	FALSE	FALSE	FALSE	FG	0.02462	0.89134	FG	TRUE	reported	textfile	3.49e-06	0.0286453	SA	TRUE	reported	SA	textfile	2	TRUE
rs111479703	T	C	T	C	-0.17709	0.00068025	0.0285399	NA	FALSE	FALSE	FALSE	FG	0.0098192	0.94477	FG	TRUE	reported	textfile	1.16e-06	0.0364241	SA	TRUE	reported	SA	textfile	2	TRUE
rs140657628	G	A	G	A	-0.280321	-0.00034119	0.0112644	NA	FALSE	FALSE	FALSE	FG	0.010613	0.97435	FG	TRUE	reported	textfile	2.06e-06	0.0590442	SA	TRUE	reported	SA	textfile	2	TRUE
rs34929649	C	T	C	T	-0.0341746	-0.010727	0.344974	NA	FALSE	FALSE	FALSE	FG	0.0035899	0.002809	FG	TRUE	reported	textfile	4.59e-07	0.0067772	SD	TRUE	reported	SD	textfile	2	TRUE
rs2803068	C	T	C	T	-0.0301256	0.0086226	0.425475	NA	FALSE	FALSE	FALSE	FG	0.0034203	0.011703	FG	TRUE	reported	textfile	4.05e-06	0.00653685	SD	TRUE	reported	SD	textfile	2	TRUE
rs55778287	C	G	C	G	0.0943627	-0.018693	0.0275292	NA	FALSE	TRUE	TRUE	FG	0.0074183	0.011741	FG	TRUE	reported	textfile	1.83e-06	0.0197792	SD	TRUE	reported	SD	textfile	2	FALSE
rs13014982	A	G	A	G	0.033456	-0.0089981	0.345162	NA	FALSE	FALSE	FALSE	FG	0.0036147	0.0128	FG	TRUE	reported	textfile	8.6e-07	0.00679832	SD	TRUE	reported	SD	textfile	2	TRUE
rs7209460	T	C	T	C	0.0361976	-0.0063766	0.692808	NA	FALSE	FALSE	FALSE	FG	0.003687	0.083722	FG	TRUE	reported	textfile	2.33e-07	0.00699992	SD	TRUE	reported	SD	textfile	2	TRUE
rs77839245	A	G	A	G	-0.142418	-0.013745	0.0127373	NA	FALSE	FALSE	FALSE	FG	0.0097931	0.16044	FG	TRUE	reported	textfile	8.86e-07	0.0289733	SD	TRUE	reported	SD	textfile	2	TRUE
rs6011779	T	C	T	C	-0.0344639	-0.0056658	0.756292	NA	FALSE	FALSE	FALSE	FG	0.004334	0.19111	FG	TRUE	reported	textfile	4.51e-06	0.00751416	SD	TRUE	reported	SD	textfile	2	TRUE
rs8004200	G	C	G	C	0.0328111	-0.0044655	0.480278	NA	FALSE	TRUE	TRUE	FG	0.0034191	0.19153	FG	TRUE	reported	textfile	3.85e-07	0.00646361	SD	TRUE	reported	SD	textfile	2	FALSE
rs1149869	C	T	C	T	-0.0687553	-0.0078117	0.0530935	NA	FALSE	FALSE	FALSE	FG	0.0068043	0.25095	FG	TRUE	reported	textfile	1.72e-06	0.0143712	SD	TRUE	reported	SD	textfile	2	TRUE
rs139497936	C	T	C	T	-0.114086	0.015289	0.0175017	NA	FALSE	FALSE	FALSE	FG	0.014607	0.29525	FG	TRUE	reported	textfile	3.47e-06	0.0245839	SD	TRUE	reported	SD	textfile	2	TRUE
rs72816291	T	C	T	C	-0.0492053	0.0072683	0.100345	NA	FALSE	FALSE	FALSE	FG	0.0081303	0.37134	FG	TRUE	reported	textfile	4.42e-06	0.0107185	SD	TRUE	reported	SD	textfile	2	TRUE
rs9597010	A	T	A	T	-0.0393919	0.0032914	0.170911	NA	FALSE	TRUE	TRUE	FG	0.0043591	0.45021	FG	TRUE	reported	textfile	4.79e-06	0.00861228	SD	TRUE	reported	SD	textfile	2	FALSE
rs72981208	T	C	T	C	-0.0664528	-0.0062623	0.0566409	NA	FALSE	FALSE	FALSE	FG	0.0083006	0.45059	FG	TRUE	reported	textfile	2.2e-06	0.0140359	SD	TRUE	reported	SD	textfile	2	TRUE
rs11164227	T	A	T	A	-0.058982	-0.0044619	0.0697452	NA	FALSE	TRUE	TRUE	FG	0.0086732	0.60694	FG	TRUE	reported	textfile	4.07e-06	0.0128004	SD	TRUE	reported	SD	textfile	2	FALSE
rs78630851	T	C	T	C	-0.0756071	-0.0039216	0.0450691	NA	FALSE	FALSE	FALSE	FG	0.0094479	0.67809	FG	TRUE	reported	textfile	1.09e-06	0.0155113	SD	TRUE	reported	SD	textfile	2	TRUE
rs2347923	A	C	A	C	-0.0408421	-0.0011631	0.675025	NA	FALSE	FALSE	FALSE	FG	0.0035821	0.74542	FG	TRUE	reported	textfile	2.99e-09	0.0068848	SD	TRUE	reported	SD	textfile	2	TRUE
rs189195	G	A	G	A	0.0498269	-0.0011535	0.901862	NA	FALSE	FALSE	FALSE	FG	0.0050181	0.8182	FG	TRUE	reported	textfile	4.45e-06	0.010857	SD	TRUE	reported	SD	textfile	2	TRUE
rs56318008	T	C	T	C	-0.047621	0.00074769	0.164342	NA	FALSE	FALSE	FALSE	FG	0.0047759	0.8756	FG	TRUE	reported	textfile	4.47e-08	0.00870421	SD	TRUE	reported	SD	textfile	2	TRUE
rs143653437	T	C	T	C	-0.113599	-0.0023211	0.0182169	NA	FALSE	FALSE	FALSE	FG	0.019113	0.90334	FG	TRUE	reported	textfile	4.09e-06	0.0246586	SD	TRUE	reported	SD	textfile	2	TRUE
rs1557557	G	A	G	A	0.0445311	0.00066046	0.873827	NA	FALSE	FALSE	FALSE	FG	0.0054748	0.90398	FG	TRUE	reported	textfile	4.55e-06	0.00971313	SD	TRUE	reported	SD	textfile	2	TRUE
rs697194	A	G	A	G	-0.0301132	-0.00025064	0.48344	NA	FALSE	FALSE	FALSE	FG	0.0034111	0.94143	FG	TRUE	reported	textfile	3.29e-06	0.00647372	SD	TRUE	reported	SD	textfile	2	TRUE
rs780094	C	T	C	T	0.104466	0.015	0.645296	0.606	FALSE	FALSE	FALSE	FI	0.0039	9.77e-05	FI	TRUE	reported	textfile	3.97e-14	0.0138148	GDM	TRUE	reported	GDM	textfile	2	TRUE
rs7766070	A	C	A	C	0.103875	-0.01	0.33177	0.25	FALSE	FALSE	FALSE	FI	0.0041	0.01258	FI	TRUE	reported	textfile	3.84e-14	0.0137284	GDM	TRUE	reported	GDM	textfile	2	TRUE
rs1402837	T	C	T	C	0.0973908	-0.0074	0.170247	0.248	FALSE	FALSE	FALSE	FI	0.0048	0.1213	FI	TRUE	reported	textfile	1.41e-08	0.0171684	GDM	TRUE	reported	GDM	textfile	2	TRUE
rs10830963	G	C	G	C	0.365067	0.004	0.357995	0.3	FALSE	TRUE	FALSE	FI	0.0047	0.3988	FI	TRUE	reported	textfile	1.01e-168	0.0131856	GDM	TRUE	reported	GDM	textfile	2	TRUE
rs7123869	C	T	C	T	0.274896	-0.019	0.0201988	0.973	FALSE	FALSE	FALSE	FI	0.025	0.428	FI	TRUE	reported	textfile	1.6e-10	0.0429799	GDM	TRUE	reported	GDM	textfile	2	TRUE
rs7713317	G	A	G	A	-0.147786	0.0005	0.315703	0.695	FALSE	FALSE	FALSE	FI	0.0042	0.9059	FI	TRUE	reported	textfile	3.68e-25	0.0142618	GDM	TRUE	reported	GDM	textfile	2	TRUE
rs11681248	T	C	T	C	0.0884239	0.012	0.618812	0.306	FALSE	FALSE	FALSE	FI	0.0042	0.005389	FI	TRUE	reported	textfile	2.77e-12	0.0126523	HDPs	TRUE	reported	HDPs	textfile	2	TRUE
rs2208589	G	A	G	A	0.122572	0.0048	0.889289	0.765	FALSE	FALSE	FALSE	FI	0.005	0.3371	FI	TRUE	reported	textfile	1.22e-09	0.0201687	HDPs	TRUE	reported	HDPs	textfile	2	TRUE
rs12656497	C	T	C	T	0.0999318	0.0017	0.586533	0.517	FALSE	FALSE	FALSE	FI	0.0039	0.6653	FI	TRUE	reported	textfile	7.11e-16	0.0123853	HDPs	TRUE	reported	HDPs	textfile	2	TRUE
rs13306561	G	A	G	A	-0.143954	-0.002	0.145135	0.827	FALSE	FALSE	FALSE	FI	0.0055	0.7172	FI	TRUE	reported	textfile	5e-16	0.0177469	HDPs	TRUE	reported	HDPs	textfile	2	TRUE
rs604723	C	T	C	T	0.0811858	-0.001	0.741546	0.708	FALSE	FALSE	FALSE	FI	0.0042	0.8225	FI	TRUE	reported	textfile	6.86e-09	0.014011	HDPs	TRUE	reported	HDPs	textfile	2	TRUE
rs7642903	T	C	T	C	-0.0802814	0.0001	0.328163	0.358	FALSE	FALSE	FALSE	FI	0.004	0.9844	FI	TRUE	reported	textfile	1.89e-06	0.016849	GH	TRUE	reported	GH	textfile	2	TRUE
rs4738382	A	C	A	C	-0.0411807	0.0096	0.221952	0.241	FALSE	FALSE	FALSE	FI	0.0047	0.04033	FI	TRUE	reported	textfile	5.84e-07	0.00824181	PA	TRUE	reported	PA	textfile	2	TRUE
rs17701958	A	G	A	G	0.0495343	-0.006	0.150351	0.212	FALSE	FALSE	FALSE	FI	0.0049	0.2255	FI	TRUE	reported	textfile	2.14e-07	0.00955072	PA	TRUE	reported	PA	textfile	2	TRUE
rs2284174	C	T	C	T	0.0502837	-0.0051	0.11714	0.817	FALSE	FALSE	FALSE	FI	0.0056	0.3623	FI	TRUE	reported	textfile	2.14e-06	0.0106097	PA	TRUE	reported	PA	textfile	2	TRUE
rs11781011	C	T	C	T	-0.0326448	0.0032	0.46795	0.555	FALSE	FALSE	FALSE	FI	0.0039	0.4179	FI	TRUE	reported	textfile	1.79e-06	0.00683499	PA	TRUE	reported	PA	textfile	2	TRUE
rs755147	G	C	G	C	0.0384618	-0.003	0.279463	0.268	FALSE	TRUE	FALSE	FI	0.0045	0.4945	FI	TRUE	reported	textfile	4.83e-07	0.00764194	PA	TRUE	reported	PA	textfile	2	TRUE
rs2249388	G	A	G	A	-0.0347664	-0.0014	0.354202	0.617	FALSE	FALSE	FALSE	FI	0.0039	0.7272	FI	TRUE	reported	textfile	1.16e-06	0.0071507	PA	TRUE	reported	PA	textfile	2	TRUE
rs10767734	T	C	T	C	-0.037891	0.0014	0.374139	0.403	FALSE	FALSE	FALSE	FI	0.0041	0.7274	FI	TRUE	reported	textfile	7.65e-08	0.00704908	PA	TRUE	reported	PA	textfile	2	TRUE
rs6048778	G	A	G	A	-0.0356249	0.0015	0.634313	0.611	FALSE	FALSE	FALSE	FI	0.0046	0.7376	FI	TRUE	reported	textfile	5.09e-07	0.00709229	PA	TRUE	reported	PA	textfile	2	TRUE
rs17168776	T	G	T	G	-0.0599831	0.001	0.0756938	0.073	FALSE	FALSE	FALSE	FI	0.0073	0.8889	FI	TRUE	reported	textfile	4.28e-06	0.013047	PA	TRUE	reported	PA	textfile	2	TRUE
rs849916	A	G	A	G	0.039143	-0.0004	0.240142	0.305	FALSE	FALSE	FALSE	FI	0.0044	0.9328	FI	TRUE	reported	textfile	8.6e-07	0.00795379	PA	TRUE	reported	PA	textfile	2	TRUE
rs1898357	C	T	C	T	-0.0475456	-0.0004	0.805204	0.86	FALSE	FALSE	FALSE	FI	0.0049	0.9394	FI	TRUE	reported	textfile	4.07e-08	0.0086642	PA	TRUE	reported	PA	textfile	2	TRUE
rs16828194	A	G	A	G	-0.0512517	0	0.110841	0.119	FALSE	FALSE	FALSE	FI	0.0064	0.9969	FI	TRUE	reported	textfile	3.1e-06	0.0109891	PA	TRUE	reported	PA	textfile	2	TRUE
rs2946160	A	G	A	G	-0.0986625	-0.012	0.785435	0.31	FALSE	FALSE	FALSE	FI	0.0044	0.007913	FI	TRUE	reported	textfile	2.14e-07	0.0190205	PTB	TRUE	reported	PTB	textfile	2	TRUE
rs2031936	A	G	A	G	-0.100216	-0.0044	0.163807	0.177	FALSE	FALSE	FALSE	FI	0.0051	0.3894	FI	TRUE	reported	textfile	4.02e-06	0.0217383	PTB	TRUE	reported	PTB	textfile	2	TRUE
rs3769996	A	G	A	G	0.115572	-0.0037	0.10516	0.106	FALSE	FALSE	FALSE	FI	0.0058	0.52	FI	TRUE	reported	textfile	4.34e-06	0.0251547	PTB	TRUE	reported	PTB	textfile	2	TRUE
rs1479107	G	A	G	A	-0.0872887	0.0024	0.764635	0.801	FALSE	FALSE	FALSE	FI	0.0047	0.6008	FI	TRUE	reported	textfile	1.81e-06	0.0182852	PTB	TRUE	reported	PTB	textfile	2	TRUE
rs1511817	A	G	A	G	0.0572371	0.013	0.682036	0.314	FALSE	FALSE	FALSE	FI	0.0065	0.05145	FI	TRUE	reported	textfile	4.06e-06	0.0124203	SA	TRUE	reported	SA	textfile	2	TRUE
rs7094415	T	C	T	C	-0.0534571	-0.0051	0.547083	0.446	FALSE	FALSE	FALSE	FI	0.0043	0.2332	FI	TRUE	reported	textfile	4.74e-06	0.0116826	SA	TRUE	reported	SA	textfile	2	TRUE
rs2624524	T	C	T	C	-0.0597075	0.0041	0.299099	0.297	FALSE	FALSE	FALSE	FI	0.0041	0.3136	FI	TRUE	reported	textfile	2.47e-06	0.0126755	SA	TRUE	reported	SA	textfile	2	TRUE
rs7850545	C	G	C	G	0.0626772	0.0016	0.233709	0.325	FALSE	TRUE	FALSE	FI	0.0043	0.7096	FI	TRUE	reported	textfile	3.87e-06	0.0135712	SA	TRUE	reported	SA	textfile	2	TRUE
rs2347923	A	C	A	C	-0.0408421	-0.0082	0.675025	0.283	FALSE	FALSE	FALSE	FI	0.0041	0.04673	FI	TRUE	reported	textfile	2.99e-09	0.0068848	SD	TRUE	reported	SD	textfile	2	TRUE
rs13014982	A	G	A	G	0.033456	-0.0055	0.345162	0.379	FALSE	FALSE	FALSE	FI	0.004	0.167	FI	TRUE	reported	textfile	8.6e-07	0.00679832	SD	TRUE	reported	SD	textfile	2	TRUE
rs7209460	T	C	T	C	0.0361976	-0.0048	0.692808	0.321	FALSE	FALSE	FALSE	FI	0.0042	0.2544	FI	TRUE	reported	textfile	2.33e-07	0.00699992	SD	TRUE	reported	SD	textfile	2	TRUE
rs9597010	A	T	A	T	-0.0393919	-0.0035	0.170911	0.153	FALSE	TRUE	FALSE	FI	0.0056	0.5243	FI	TRUE	reported	textfile	4.79e-06	0.00861228	SD	TRUE	reported	SD	textfile	2	TRUE
rs1557557	G	A	G	A	0.0445311	0.0037	0.873827	0.872	FALSE	FALSE	FALSE	FI	0.0059	0.5287	FI	TRUE	reported	textfile	4.55e-06	0.00971313	SD	TRUE	reported	SD	textfile	2	TRUE
rs11164227	T	A	T	A	-0.058982	-0.0051	0.0697452	0.05	FALSE	TRUE	FALSE	FI	0.0098	0.6016	FI	TRUE	reported	textfile	4.07e-06	0.0128004	SD	TRUE	reported	SD	textfile	2	TRUE
rs189195	G	A	G	A	0.0498269	-0.0031	0.901862	0.875	FALSE	FALSE	FALSE	FI	0.0064	0.6315	FI	TRUE	reported	textfile	4.45e-06	0.010857	SD	TRUE	reported	SD	textfile	2	TRUE
rs8004200	G	C	G	C	0.0328111	0.0012	0.480278	0.473	FALSE	TRUE	TRUE	FI	0.0038	0.7591	FI	TRUE	reported	textfile	3.85e-07	0.00646361	SD	TRUE	reported	SD	textfile	2	FALSE
rs780094	C	T	C	T	0.104466	-0.091	0.645296	0.606	FALSE	FALSE	FALSE	2hGlu	0.019	1.45e-06	2hGlu	TRUE	reported	textfile	3.97e-14	0.0138148	GDM	TRUE	reported	GDM	textfile	2	TRUE
rs10830963	G	C	G	C	0.365067	-0.056	0.357995	0.3	FALSE	TRUE	FALSE	2hGlu	0.022	0.01172	2hGlu	TRUE	reported	textfile	1.01e-168	0.0131856	GDM	TRUE	reported	GDM	textfile	2	TRUE
rs7766070	A	C	A	C	0.103875	0.042	0.33177	0.25	FALSE	FALSE	FALSE	2hGlu	0.021	0.04921	2hGlu	TRUE	reported	textfile	3.84e-14	0.0137284	GDM	TRUE	reported	GDM	textfile	2	TRUE
rs7713317	G	A	G	A	-0.147786	0.033	0.315703	0.695	FALSE	FALSE	FALSE	2hGlu	0.021	0.1087	2hGlu	TRUE	reported	textfile	3.68e-25	0.0142618	GDM	TRUE	reported	GDM	textfile	2	TRUE
rs7123869	C	T	C	T	0.274896	0.047	0.0201988	0.973	FALSE	FALSE	FALSE	2hGlu	0.12	0.6828	2hGlu	TRUE	reported	textfile	1.6e-10	0.0429799	GDM	TRUE	reported	GDM	textfile	2	TRUE
rs1402837	T	C	T	C	0.0973908	0.0067	0.170247	0.248	FALSE	FALSE	FALSE	2hGlu	0.023	0.7727	2hGlu	TRUE	reported	textfile	1.41e-08	0.0171684	GDM	TRUE	reported	GDM	textfile	2	TRUE
rs11681248	T	C	T	C	0.0884239	0.017	0.618812	0.306	FALSE	FALSE	FALSE	2hGlu	0.02	0.402	2hGlu	TRUE	reported	textfile	2.77e-12	0.0126523	HDPs	TRUE	reported	HDPs	textfile	2	TRUE
rs2208589	G	A	G	A	0.122572	-0.018	0.889289	0.765	FALSE	FALSE	FALSE	2hGlu	0.024	0.4491	2hGlu	TRUE	reported	textfile	1.22e-09	0.0201687	HDPs	TRUE	reported	HDPs	textfile	2	TRUE
rs13306561	G	A	G	A	-0.143954	-0.016	0.145135	0.827	FALSE	FALSE	FALSE	2hGlu	0.026	0.542	2hGlu	TRUE	reported	textfile	5e-16	0.0177469	HDPs	TRUE	reported	HDPs	textfile	2	TRUE
rs12656497	C	T	C	T	0.0999318	0.0057	0.586533	0.517	FALSE	FALSE	FALSE	2hGlu	0.019	0.7606	2hGlu	TRUE	reported	textfile	7.11e-16	0.0123853	HDPs	TRUE	reported	HDPs	textfile	2	TRUE
rs604723	C	T	C	T	0.0811858	-0.0008	0.741546	0.708	FALSE	FALSE	FALSE	2hGlu	0.021	0.9691	2hGlu	TRUE	reported	textfile	6.86e-09	0.014011	HDPs	TRUE	reported	HDPs	textfile	2	TRUE
rs7642903	T	C	T	C	-0.0802814	0.0021	0.328163	0.358	FALSE	FALSE	FALSE	2hGlu	0.02	0.9152	2hGlu	TRUE	reported	textfile	1.89e-06	0.016849	GH	TRUE	reported	GH	textfile	2	TRUE
rs4738382	A	C	A	C	-0.0411807	0.058	0.221952	0.241	FALSE	FALSE	FALSE	2hGlu	0.023	0.01183	2hGlu	TRUE	reported	textfile	5.84e-07	0.00824181	PA	TRUE	reported	PA	textfile	2	TRUE
rs10767734	T	C	T	C	-0.037891	0.043	0.374139	0.403	FALSE	FALSE	FALSE	2hGlu	0.02	0.02741	2hGlu	TRUE	reported	textfile	7.65e-08	0.00704908	PA	TRUE	reported	PA	textfile	2	TRUE
rs16828194	A	G	A	G	-0.0512517	-0.025	0.110841	0.119	FALSE	FALSE	FALSE	2hGlu	0.033	0.4389	2hGlu	TRUE	reported	textfile	3.1e-06	0.0109891	PA	TRUE	reported	PA	textfile	2	TRUE
rs17701958	A	G	A	G	0.0495343	-0.017	0.150351	0.212	FALSE	FALSE	FALSE	2hGlu	0.024	0.4675	2hGlu	TRUE	reported	textfile	2.14e-07	0.00955072	PA	TRUE	reported	PA	textfile	2	TRUE
rs1898357	C	T	C	T	-0.0475456	-0.015	0.805204	0.86	FALSE	FALSE	FALSE	2hGlu	0.023	0.529	2hGlu	TRUE	reported	textfile	4.07e-08	0.0086642	PA	TRUE	reported	PA	textfile	2	TRUE
rs2284174	C	T	C	T	0.0502837	-0.017	0.11714	0.817	FALSE	FALSE	FALSE	2hGlu	0.027	0.5391	2hGlu	TRUE	reported	textfile	2.14e-06	0.0106097	PA	TRUE	reported	PA	textfile	2	TRUE
rs849916	A	G	A	G	0.039143	0.012	0.240142	0.305	FALSE	FALSE	FALSE	2hGlu	0.021	0.5588	2hGlu	TRUE	reported	textfile	8.6e-07	0.00795379	PA	TRUE	reported	PA	textfile	2	TRUE
rs11781011	C	T	C	T	-0.0326448	-0.0072	0.46795	0.555	FALSE	FALSE	FALSE	2hGlu	0.019	0.7034	2hGlu	TRUE	reported	textfile	1.79e-06	0.00683499	PA	TRUE	reported	PA	textfile	2	TRUE
rs17168776	T	G	T	G	-0.0599831	0.013	0.0756938	0.073	FALSE	FALSE	FALSE	2hGlu	0.036	0.7214	2hGlu	TRUE	reported	textfile	4.28e-06	0.013047	PA	TRUE	reported	PA	textfile	2	TRUE
rs2249388	G	A	G	A	-0.0347664	0.0058	0.354202	0.617	FALSE	FALSE	FALSE	2hGlu	0.019	0.7634	2hGlu	TRUE	reported	textfile	1.16e-06	0.0071507	PA	TRUE	reported	PA	textfile	2	TRUE
rs755147	G	C	G	C	0.0384618	-0.0057	0.279463	0.268	FALSE	TRUE	FALSE	2hGlu	0.021	0.7839	2hGlu	TRUE	reported	textfile	4.83e-07	0.00764194	PA	TRUE	reported	PA	textfile	2	TRUE
rs6048778	G	A	G	A	-0.0356249	0.0011	0.634313	0.611	FALSE	FALSE	FALSE	2hGlu	0.021	0.9567	2hGlu	TRUE	reported	textfile	5.09e-07	0.00709229	PA	TRUE	reported	PA	textfile	2	TRUE
rs2031936	A	G	A	G	-0.100216	-0.045	0.163807	0.177	FALSE	FALSE	FALSE	2hGlu	0.025	0.07636	2hGlu	TRUE	reported	textfile	4.02e-06	0.0217383	PTB	TRUE	reported	PTB	textfile	2	TRUE
rs3769996	A	G	A	G	0.115572	0.037	0.10516	0.106	FALSE	FALSE	FALSE	2hGlu	0.028	0.184	2hGlu	TRUE	reported	textfile	4.34e-06	0.0251547	PTB	TRUE	reported	PTB	textfile	2	TRUE
rs2946160	A	G	A	G	-0.0986625	-0.026	0.785435	0.31	FALSE	FALSE	FALSE	2hGlu	0.021	0.2169	2hGlu	TRUE	reported	textfile	2.14e-07	0.0190205	PTB	TRUE	reported	PTB	textfile	2	TRUE
rs1479107	G	A	G	A	-0.0872887	-0.0052	0.764635	0.801	FALSE	FALSE	FALSE	2hGlu	0.023	0.8185	2hGlu	TRUE	reported	textfile	1.81e-06	0.0182852	PTB	TRUE	reported	PTB	textfile	2	TRUE
rs7094415	T	C	T	C	-0.0534571	0.021	0.547083	0.446	FALSE	FALSE	FALSE	2hGlu	0.02	0.3018	2hGlu	TRUE	reported	textfile	4.74e-06	0.0116826	SA	TRUE	reported	SA	textfile	2	TRUE
rs7850545	C	G	C	G	0.0626772	-0.0056	0.233709	0.325	FALSE	TRUE	FALSE	2hGlu	0.022	0.7945	2hGlu	TRUE	reported	textfile	3.87e-06	0.0135712	SA	TRUE	reported	SA	textfile	2	TRUE
rs2624524	T	C	T	C	-0.0597075	-0.0011	0.299099	0.297	FALSE	FALSE	FALSE	2hGlu	0.02	0.9575	2hGlu	TRUE	reported	textfile	2.47e-06	0.0126755	SA	TRUE	reported	SA	textfile	2	TRUE
rs1557557	G	A	G	A	0.0445311	0.041	0.873827	0.872	FALSE	FALSE	FALSE	2hGlu	0.029	0.1511	2hGlu	TRUE	reported	textfile	4.55e-06	0.00971313	SD	TRUE	reported	SD	textfile	2	TRUE
rs8004200	G	C	G	C	0.0328111	-0.014	0.480278	0.473	FALSE	TRUE	TRUE	2hGlu	0.019	0.4595	2hGlu	TRUE	reported	textfile	3.85e-07	0.00646361	SD	TRUE	reported	SD	textfile	2	FALSE
rs13014982	A	G	A	G	0.033456	0.012	0.345162	0.379	FALSE	FALSE	FALSE	2hGlu	0.019	0.5215	2hGlu	TRUE	reported	textfile	8.6e-07	0.00679832	SD	TRUE	reported	SD	textfile	2	TRUE
rs2347923	A	C	A	C	-0.0408421	-0.0071	0.675025	0.283	FALSE	FALSE	FALSE	2hGlu	0.021	0.7363	2hGlu	TRUE	reported	textfile	2.99e-09	0.0068848	SD	TRUE	reported	SD	textfile	2	TRUE
rs11164227	T	A	T	A	-0.058982	-0.011	0.0697452	0.05	FALSE	TRUE	FALSE	2hGlu	0.043	0.7929	2hGlu	TRUE	reported	textfile	4.07e-06	0.0128004	SD	TRUE	reported	SD	textfile	2	TRUE
rs9597010	A	T	A	T	-0.0393919	-0.0068	0.170911	0.153	FALSE	TRUE	FALSE	2hGlu	0.026	0.7978	2hGlu	TRUE	reported	textfile	4.79e-06	0.00861228	SD	TRUE	reported	SD	textfile	2	TRUE
rs189195	G	A	G	A	0.0498269	0.0044	0.901862	0.875	FALSE	FALSE	FALSE	2hGlu	0.031	0.8864	2hGlu	TRUE	reported	textfile	4.45e-06	0.010857	SD	TRUE	reported	SD	textfile	2	TRUE
rs7209460	T	C	T	C	0.0361976	-0.0007	0.692808	0.321	FALSE	FALSE	FALSE	2hGlu	0.02	0.9726	2hGlu	TRUE	reported	textfile	2.33e-07	0.00699992	SD	TRUE	reported	SD	textfile	2	TRUE
rs10767734	T	C	T	C	-0.037891	-0.0019177	0.374139	NA	FALSE	FALSE	FALSE	HbA1c	0.0032085	0.55006	HbA1c	TRUE	reported	textfile	7.65e-08	0.00704908	PA	TRUE	reported	PA	textfile	2	TRUE
rs11781011	C	T	C	T	-0.0326448	-0.0017446	0.46795	NA	FALSE	FALSE	FALSE	HbA1c	0.0031347	0.57785	HbA1c	TRUE	reported	textfile	1.79e-06	0.00683499	PA	TRUE	reported	PA	textfile	2	TRUE
rs1342669	C	T	C	T	-0.0337353	-0.0020331	0.452068	NA	FALSE	FALSE	FALSE	HbA1c	0.0031045	0.51253	HbA1c	TRUE	reported	textfile	8.54e-07	0.00685303	PA	TRUE	reported	PA	textfile	2	TRUE
rs139131704	C	A	C	A	-0.0763861	0.022046	0.0463914	NA	FALSE	FALSE	FALSE	HbA1c	0.018028	0.22139	HbA1c	TRUE	reported	textfile	3.64e-06	0.0164955	PA	TRUE	reported	PA	textfile	2	TRUE
rs142050731	A	C	A	C	-0.109029	0.021864	0.0218063	NA	FALSE	FALSE	FALSE	HbA1c	0.019513	0.26249	HbA1c	TRUE	reported	textfile	4.18e-06	0.02369	PA	TRUE	reported	PA	textfile	2	TRUE
rs16828194	A	G	A	G	-0.0512517	0.01125	0.110841	NA	FALSE	FALSE	FALSE	HbA1c	0.0041948	0.0073202	HbA1c	TRUE	reported	textfile	3.1e-06	0.0109891	PA	TRUE	reported	PA	textfile	2	TRUE
rs17168776	T	G	T	G	-0.0599831	-0.010116	0.0756938	NA	FALSE	FALSE	FALSE	HbA1c	0.0052964	0.056146	HbA1c	TRUE	reported	textfile	4.28e-06	0.013047	PA	TRUE	reported	PA	textfile	2	TRUE
rs17271549	C	G	C	G	0.0339457	0.0024676	0.306542	NA	FALSE	TRUE	TRUE	HbA1c	0.0035192	0.48319	HbA1c	TRUE	reported	textfile	4.18e-06	0.00737606	PA	TRUE	reported	PA	textfile	2	FALSE
rs17701958	A	G	A	G	0.0495343	0.0028874	0.150351	NA	FALSE	FALSE	FALSE	HbA1c	0.0037682	0.44353	HbA1c	TRUE	reported	textfile	2.14e-07	0.00955072	PA	TRUE	reported	PA	textfile	2	TRUE
rs1836680	C	T	C	T	0.0951474	0.016241	0.0279662	NA	FALSE	FALSE	FALSE	HbA1c	0.0078116	0.03761	HbA1c	TRUE	reported	textfile	4.39e-06	0.0207192	PA	TRUE	reported	PA	textfile	2	TRUE
rs1898357	C	T	C	T	-0.0475456	-0.0033936	0.805204	NA	FALSE	FALSE	FALSE	HbA1c	0.0040693	0.4043	HbA1c	TRUE	reported	textfile	4.07e-08	0.0086642	PA	TRUE	reported	PA	textfile	2	TRUE
rs2249388	G	A	G	A	-0.0347664	-0.0042144	0.354202	NA	FALSE	FALSE	FALSE	HbA1c	0.0031718	0.18395	HbA1c	TRUE	reported	textfile	1.16e-06	0.0071507	PA	TRUE	reported	PA	textfile	2	TRUE
rs2284174	C	T	C	T	0.0502837	0.025228	0.11714	NA	FALSE	FALSE	FALSE	HbA1c	0.0037002	9.25e-12	HbA1c	TRUE	reported	textfile	2.14e-06	0.0106097	PA	TRUE	reported	PA	textfile	2	TRUE
rs35450523	A	G	A	G	0.0351488	0.0010743	0.271419	NA	FALSE	FALSE	FALSE	HbA1c	0.0033006	0.7448	HbA1c	TRUE	reported	textfile	4.45e-06	0.00765907	PA	TRUE	reported	PA	textfile	2	TRUE
rs4738382	A	C	A	C	-0.0411807	-0.00032332	0.221952	NA	FALSE	FALSE	FALSE	HbA1c	0.0038393	0.93289	HbA1c	TRUE	reported	textfile	5.84e-07	0.00824181	PA	TRUE	reported	PA	textfile	2	TRUE
rs4793879	T	C	T	C	-0.0315661	-0.0042725	0.493996	NA	FALSE	FALSE	FALSE	HbA1c	0.0031173	0.17051	HbA1c	TRUE	reported	textfile	3.9e-06	0.00683752	PA	TRUE	reported	PA	textfile	2	TRUE
rs58640099	A	G	A	G	-0.0315969	-0.0051085	0.552611	NA	FALSE	FALSE	FALSE	HbA1c	0.0031136	0.10085	HbA1c	TRUE	reported	textfile	4.51e-06	0.00688956	PA	TRUE	reported	PA	textfile	2	TRUE
rs60304293	C	G	C	G	0.0703593	-0.011593	0.0511539	NA	FALSE	TRUE	TRUE	HbA1c	0.0092388	0.20956	HbA1c	TRUE	reported	textfile	4.41e-06	0.0153251	PA	TRUE	reported	PA	textfile	2	FALSE
rs6048778	G	A	G	A	-0.0356249	-0.0018412	0.634313	NA	FALSE	FALSE	FALSE	HbA1c	0.0031182	0.55487	HbA1c	TRUE	reported	textfile	5.09e-07	0.00709229	PA	TRUE	reported	PA	textfile	2	TRUE
rs7016540	C	A	C	A	-0.0321185	-0.011012	0.537699	NA	FALSE	FALSE	FALSE	HbA1c	0.0031502	0.00047287	HbA1c	TRUE	reported	textfile	3.09e-06	0.00688566	PA	TRUE	reported	PA	textfile	2	TRUE
rs72786641	T	G	T	G	-0.0869062	-0.005318	0.0409323	NA	FALSE	FALSE	FALSE	HbA1c	0.0065349	0.41577	HbA1c	TRUE	reported	textfile	7.17e-07	0.0175333	PA	TRUE	reported	PA	textfile	2	TRUE
rs72891716	A	G	A	G	-0.0710699	-0.00040348	0.0526204	NA	FALSE	FALSE	FALSE	HbA1c	0.0076491	0.95793	HbA1c	TRUE	reported	textfile	4.26e-06	0.0154564	PA	TRUE	reported	PA	textfile	2	TRUE
rs755147	G	C	G	C	0.0384618	0.0046585	0.279463	NA	FALSE	TRUE	TRUE	HbA1c	0.0035072	0.18409	HbA1c	TRUE	reported	textfile	4.83e-07	0.00764194	PA	TRUE	reported	PA	textfile	2	FALSE
rs79735214	C	T	C	T	-0.0841297	-0.0036416	0.0506499	NA	FALSE	FALSE	FALSE	HbA1c	0.0069385	0.59969	HbA1c	TRUE	reported	textfile	1.21e-07	0.0158986	PA	TRUE	reported	PA	textfile	2	TRUE
rs849916	A	G	A	G	0.039143	0.0012391	0.240142	NA	FALSE	FALSE	FALSE	HbA1c	0.003508	0.72393	HbA1c	TRUE	reported	textfile	8.6e-07	0.00795379	PA	TRUE	reported	PA	textfile	2	TRUE
rs9478607	C	G	C	G	0.0493493	-0.00067886	0.12928	NA	FALSE	TRUE	TRUE	HbA1c	0.0040984	0.86844	HbA1c	TRUE	reported	textfile	1.29e-06	0.0101935	PA	TRUE	reported	PA	textfile	2	FALSE
rs9695148	C	T	C	T	0.0442176	0.00075902	0.160356	NA	FALSE	FALSE	FALSE	HbA1c	0.0040122	0.84995	HbA1c	TRUE	reported	textfile	2.14e-06	0.00932991	PA	TRUE	reported	PA	textfile	2	TRUE
rs10830963	G	C	G	C	0.365067	0.064331	0.357995	NA	FALSE	TRUE	TRUE	HbA1c	0.0034508	1.72e-77	HbA1c	TRUE	reported	textfile	1.01e-168	0.0131856	GDM	TRUE	reported	GDM	textfile	2	FALSE
rs1402837	T	C	T	C	0.0973908	0.086265	0.170247	NA	FALSE	FALSE	FALSE	HbA1c	0.003651	3.05e-123	HbA1c	TRUE	reported	textfile	1.41e-08	0.0171684	GDM	TRUE	reported	GDM	textfile	2	TRUE
rs34872471	C	T	C	T	0.157029	0.062331	0.202526	NA	FALSE	FALSE	FALSE	HbA1c	0.0033955	3.38e-75	HbA1c	TRUE	reported	textfile	7.61e-23	0.0159591	GDM	TRUE	reported	GDM	textfile	2	TRUE
rs7123869	C	T	C	T	0.274896	0.021503	0.0201988	NA	FALSE	FALSE	FALSE	HbA1c	0.012001	0.073173	HbA1c	TRUE	reported	textfile	1.6e-10	0.0429799	GDM	TRUE	reported	GDM	textfile	2	TRUE
rs74628648	T	C	T	C	-0.146367	-0.032531	0.078421	NA	FALSE	FALSE	FALSE	HbA1c	0.0066053	8.45e-07	HbA1c	TRUE	reported	textfile	6.08e-09	0.0251724	GDM	TRUE	reported	GDM	textfile	2	TRUE
rs76895963	G	T	G	T	-0.229712	-0.16027	0.0305473	NA	FALSE	FALSE	FALSE	HbA1c	0.011843	1.05e-41	HbA1c	TRUE	reported	textfile	3.27e-08	0.0415675	GDM	TRUE	reported	GDM	textfile	2	TRUE
rs7713317	G	A	G	A	-0.147786	-0.024014	0.315703	NA	FALSE	FALSE	FALSE	HbA1c	0.0034152	2.05e-12	HbA1c	TRUE	reported	textfile	3.68e-25	0.0142618	GDM	TRUE	reported	GDM	textfile	2	TRUE
rs7766070	A	C	A	C	0.103875	0.03981	0.33177	NA	FALSE	FALSE	FALSE	HbA1c	0.0035003	5.81e-30	HbA1c	TRUE	reported	textfile	3.84e-14	0.0137284	GDM	TRUE	reported	GDM	textfile	2	TRUE
rs780094	C	T	C	T	0.104466	0.018229	0.645296	NA	FALSE	FALSE	FALSE	HbA1c	0.0031726	9.16e-09	HbA1c	TRUE	reported	textfile	3.97e-14	0.0138148	GDM	TRUE	reported	GDM	textfile	2	TRUE
rs78020513	C	T	C	T	0.230041	-0.0054442	0.0269555	NA	FALSE	FALSE	FALSE	HbA1c	0.0082417	0.50889	HbA1c	TRUE	reported	textfile	3.59e-09	0.038977	GDM	TRUE	reported	GDM	textfile	2	TRUE
rs9275373	A	G	A	G	0.145166	0.0067964	0.120292	NA	FALSE	FALSE	FALSE	HbA1c	0.004869	0.16276	HbA1c	TRUE	reported	textfile	1.06e-13	0.0195295	GDM	TRUE	reported	GDM	textfile	2	TRUE
rs10857147	T	A	T	A	0.11613	-0.0089708	0.313966	NA	FALSE	TRUE	TRUE	HbA1c	0.0034031	0.0083884	HbA1c	TRUE	reported	textfile	4.02e-19	0.0129951	HDPs	TRUE	reported	HDPs	textfile	2	FALSE
rs10882398	A	T	A	T	0.0848303	-0.0016036	0.592953	NA	FALSE	TRUE	TRUE	HbA1c	0.0031208	0.60736	HbA1c	TRUE	reported	textfile	8.4e-12	0.0124174	HDPs	TRUE	reported	HDPs	textfile	2	FALSE
rs11642015	T	C	T	C	0.0725758	0.01744	0.416595	NA	FALSE	FALSE	FALSE	HbA1c	0.0031424	2.86e-08	HbA1c	TRUE	reported	textfile	3.32e-09	0.0122698	HDPs	TRUE	reported	HDPs	textfile	2	TRUE
rs11681248	T	C	T	C	0.0884239	-0.0011925	0.618812	NA	FALSE	FALSE	FALSE	HbA1c	0.0034997	0.73329	HbA1c	TRUE	reported	textfile	2.77e-12	0.0126523	HDPs	TRUE	reported	HDPs	textfile	2	TRUE
rs13306561	G	A	G	A	-0.143954	-0.0039877	0.145135	NA	FALSE	FALSE	FALSE	HbA1c	0.0041542	0.3371	HbA1c	TRUE	reported	textfile	5e-16	0.0177469	HDPs	TRUE	reported	HDPs	textfile	2	TRUE
rs167479	G	T	G	T	0.0950738	-0.0073748	0.575132	NA	FALSE	FALSE	FALSE	HbA1c	0.0030864	0.016876	HbA1c	TRUE	reported	textfile	1.39e-14	0.0123515	HDPs	TRUE	reported	HDPs	textfile	2	TRUE
rs2208589	G	A	G	A	0.122572	0.010237	0.889289	NA	FALSE	FALSE	FALSE	HbA1c	0.0037469	0.0062934	HbA1c	TRUE	reported	textfile	1.22e-09	0.0201687	HDPs	TRUE	reported	HDPs	textfile	2	TRUE
rs2782981	C	T	C	T	0.0717868	-0.0035656	0.654424	NA	FALSE	FALSE	FALSE	HbA1c	0.0034313	0.29875	HbA1c	TRUE	reported	textfile	2.4e-08	0.012865	HDPs	TRUE	reported	HDPs	textfile	2	TRUE
rs6015445	C	G	C	G	0.128508	-0.0059945	0.163062	NA	FALSE	TRUE	TRUE	HbA1c	0.0050434	0.23461	HbA1c	TRUE	reported	textfile	1.14e-15	0.0160421	HDPs	TRUE	reported	HDPs	textfile	2	FALSE
rs604723	C	T	C	T	0.0811858	-0.0021863	0.741546	NA	FALSE	FALSE	FALSE	HbA1c	0.0034697	0.52862	HbA1c	TRUE	reported	textfile	6.86e-09	0.014011	HDPs	TRUE	reported	HDPs	textfile	2	TRUE
rs7137828	T	C	T	C	-0.0805659	0.027096	0.585364	NA	FALSE	FALSE	FALSE	HbA1c	0.0030817	1.47e-18	HbA1c	TRUE	reported	textfile	5.37e-11	0.0122808	HDPs	TRUE	reported	HDPs	textfile	2	TRUE
rs7139122	A	G	A	G	0.273648	0.013304	0.0204967	NA	FALSE	FALSE	FALSE	HbA1c	0.015319	0.38513	HbA1c	TRUE	reported	textfile	3.21e-12	0.0392719	HDPs	TRUE	reported	HDPs	textfile	2	TRUE
rs7589428	G	A	G	A	-0.0691127	0.017648	0.490313	NA	FALSE	FALSE	FALSE	HbA1c	0.0031017	1.27e-08	HbA1c	TRUE	reported	textfile	1.42e-08	0.0121859	HDPs	TRUE	reported	HDPs	textfile	2	TRUE
rs9855086	T	A	T	A	-0.0873762	-0.0024652	0.462978	NA	FALSE	TRUE	TRUE	HbA1c	0.0030976	0.42612	HbA1c	TRUE	reported	textfile	9.3e-13	0.0122368	HDPs	TRUE	reported	HDPs	textfile	2	FALSE
rs10420713	A	G	A	G	-0.101989	-0.00708	0.181306	NA	FALSE	FALSE	FALSE	HbA1c	0.0047161	0.1333	HbA1c	TRUE	reported	textfile	9.99e-07	0.0208486	GH	TRUE	reported	GH	textfile	2	TRUE
rs12564002	A	G	A	G	-0.158548	0.0001369	0.111268	NA	FALSE	FALSE	FALSE	HbA1c	0.0049497	0.97793	HbA1c	TRUE	reported	textfile	9.4e-10	0.0259098	GH	TRUE	reported	GH	textfile	2	TRUE
rs138112461	T	G	T	G	0.45265	-0.015304	0.00517561	NA	FALSE	FALSE	FALSE	HbA1c	0.017581	0.38405	HbA1c	TRUE	reported	textfile	2.69e-06	0.0964475	GH	TRUE	reported	GH	textfile	2	TRUE
rs4954569	T	C	T	C	-0.0830896	0.0022252	0.326647	NA	FALSE	FALSE	FALSE	HbA1c	0.0035659	0.53262	HbA1c	TRUE	reported	textfile	9.13e-07	0.0169241	GH	TRUE	reported	GH	textfile	2	TRUE
rs7642903	T	C	T	C	-0.0802814	-0.00062995	0.328163	NA	FALSE	FALSE	FALSE	HbA1c	0.0032232	0.84505	HbA1c	TRUE	reported	textfile	1.89e-06	0.016849	GH	TRUE	reported	GH	textfile	2	TRUE
rs77044088	G	C	G	C	0.136834	-0.0052578	0.162345	NA	FALSE	TRUE	TRUE	HbA1c	0.0050336	0.29623	HbA1c	TRUE	reported	textfile	4.42e-11	0.0207659	GH	TRUE	reported	GH	textfile	2	FALSE
rs111479703	T	C	T	C	-0.17709	0.018141	0.0285399	NA	FALSE	FALSE	FALSE	HbA1c	0.0089222	0.04203	HbA1c	TRUE	reported	textfile	1.16e-06	0.0364241	SA	TRUE	reported	SA	textfile	2	TRUE
rs114302088	A	G	A	G	-0.228223	-0.00036312	0.0182363	NA	FALSE	FALSE	FALSE	HbA1c	0.0098748	0.97067	HbA1c	TRUE	reported	textfile	5.95e-07	0.0457114	SA	TRUE	reported	SA	textfile	2	TRUE
rs11696612	G	A	G	A	-0.16765	-0.0015625	0.0383428	NA	FALSE	FALSE	FALSE	HbA1c	0.0075804	0.83669	HbA1c	TRUE	reported	textfile	9.89e-08	0.0314616	SA	TRUE	reported	SA	textfile	2	TRUE
rs117054283	C	T	C	T	0.134594	-0.017147	0.0379584	NA	FALSE	FALSE	FALSE	HbA1c	0.009324	0.065908	HbA1c	TRUE	reported	textfile	4.31e-06	0.0292867	SA	TRUE	reported	SA	textfile	2	TRUE
rs118081440	A	G	A	G	-0.68052	0.021891	0.00227887	NA	FALSE	FALSE	FALSE	HbA1c	0.016775	0.19191	HbA1c	TRUE	reported	textfile	3.22e-06	0.146151	SA	TRUE	reported	SA	textfile	2	TRUE
rs12121555	G	A	G	A	0.0729594	0.0081964	0.154864	NA	FALSE	FALSE	FALSE	HbA1c	0.0047744	0.086029	HbA1c	TRUE	reported	textfile	4.1e-06	0.0158396	SA	TRUE	reported	SA	textfile	2	TRUE
rs1290796	C	T	C	T	-0.119288	-0.0059717	0.942841	NA	FALSE	FALSE	FALSE	HbA1c	0.013693	0.66275	HbA1c	TRUE	reported	textfile	8.36e-07	0.0242122	SA	TRUE	reported	SA	textfile	2	TRUE
rs140557522	A	G	A	G	0.0897363	-0.011127	0.0988763	NA	FALSE	FALSE	FALSE	HbA1c	0.010048	0.26817	HbA1c	TRUE	reported	textfile	2.68e-06	0.0191175	SA	TRUE	reported	SA	textfile	2	TRUE
rs140657628	G	A	G	A	-0.280321	-0.0019805	0.0112644	NA	FALSE	FALSE	FALSE	HbA1c	0.0096238	0.83695	HbA1c	TRUE	reported	textfile	2.06e-06	0.0590442	SA	TRUE	reported	SA	textfile	2	TRUE
rs147215730	A	G	A	G	-0.132908	0.0089252	0.0452463	NA	FALSE	FALSE	FALSE	HbA1c	0.022537	0.69209	HbA1c	TRUE	reported	textfile	3.49e-06	0.0286453	SA	TRUE	reported	SA	textfile	2	TRUE
rs1511817	A	G	A	G	0.0572371	0.0057779	0.682036	NA	FALSE	FALSE	FALSE	HbA1c	0.0033339	0.083084	HbA1c	TRUE	reported	textfile	4.06e-06	0.0124203	SA	TRUE	reported	SA	textfile	2	TRUE
rs2624524	T	C	T	C	-0.0597075	0.00059616	0.299099	NA	FALSE	FALSE	FALSE	HbA1c	0.0033427	0.85845	HbA1c	TRUE	reported	textfile	2.47e-06	0.0126755	SA	TRUE	reported	SA	textfile	2	TRUE
rs62515194	A	T	A	T	-0.11443	0.0098614	0.0768014	NA	FALSE	TRUE	TRUE	HbA1c	0.0066872	0.1403	HbA1c	TRUE	reported	textfile	2.4e-07	0.022154	SA	TRUE	reported	SA	textfile	2	FALSE
rs7094415	T	C	T	C	-0.0534571	-0.00064314	0.547083	NA	FALSE	FALSE	FALSE	HbA1c	0.0031608	0.83877	HbA1c	TRUE	reported	textfile	4.74e-06	0.0116826	SA	TRUE	reported	SA	textfile	2	TRUE
rs72843020	G	A	G	A	-0.7596	0.019828	0.00189632	NA	FALSE	FALSE	FALSE	HbA1c	0.018113	0.27364	HbA1c	TRUE	reported	textfile	4.59e-06	0.165756	SA	TRUE	reported	SA	textfile	2	TRUE
rs75593361	C	T	C	T	0.281039	-0.002838	0.00818835	NA	FALSE	FALSE	FALSE	HbA1c	0.014123	0.84074	HbA1c	TRUE	reported	textfile	3.26e-06	0.0603911	SA	TRUE	reported	SA	textfile	2	TRUE
rs7850545	C	G	C	G	0.0626772	-0.0013988	0.233709	NA	FALSE	TRUE	TRUE	HbA1c	0.0035369	0.69248	HbA1c	TRUE	reported	textfile	3.87e-06	0.0135712	SA	TRUE	reported	SA	textfile	2	FALSE
rs11164227	T	A	T	A	-0.058982	-0.00098456	0.0697452	NA	FALSE	TRUE	TRUE	HbA1c	0.0078795	0.90056	HbA1c	TRUE	reported	textfile	4.07e-06	0.0128004	SD	TRUE	reported	SD	textfile	2	FALSE
rs1149869	C	T	C	T	-0.0687553	0.0086397	0.0530935	NA	FALSE	FALSE	FALSE	HbA1c	0.0061973	0.16329	HbA1c	TRUE	reported	textfile	1.72e-06	0.0143712	SD	TRUE	reported	SD	textfile	2	TRUE
rs13014982	A	G	A	G	0.033456	-0.0067761	0.345162	NA	FALSE	FALSE	FALSE	HbA1c	0.0032858	0.039184	HbA1c	TRUE	reported	textfile	8.6e-07	0.00679832	SD	TRUE	reported	SD	textfile	2	TRUE
rs139497936	C	T	C	T	-0.114086	0.0069071	0.0175017	NA	FALSE	FALSE	FALSE	HbA1c	0.013197	0.60071	HbA1c	TRUE	reported	textfile	3.47e-06	0.0245839	SD	TRUE	reported	SD	textfile	2	TRUE
rs143653437	T	C	T	C	-0.113599	0.019831	0.0182169	NA	FALSE	FALSE	FALSE	HbA1c	0.017372	0.25366	HbA1c	TRUE	reported	textfile	4.09e-06	0.0246586	SD	TRUE	reported	SD	textfile	2	TRUE
rs1557557	G	A	G	A	0.0445311	0.00041543	0.873827	NA	FALSE	FALSE	FALSE	HbA1c	0.0049804	0.93352	HbA1c	TRUE	reported	textfile	4.55e-06	0.00971313	SD	TRUE	reported	SD	textfile	2	TRUE
rs189195	G	A	G	A	0.0498269	-0.002461	0.901862	NA	FALSE	FALSE	FALSE	HbA1c	0.0045648	0.58981	HbA1c	TRUE	reported	textfile	4.45e-06	0.010857	SD	TRUE	reported	SD	textfile	2	TRUE
rs2347923	A	C	A	C	-0.0408421	-0.0023396	0.675025	NA	FALSE	FALSE	FALSE	HbA1c	0.0032563	0.47246	HbA1c	TRUE	reported	textfile	2.99e-09	0.0068848	SD	TRUE	reported	SD	textfile	2	TRUE
rs2803068	C	T	C	T	-0.0301256	-0.00039318	0.425475	NA	FALSE	FALSE	FALSE	HbA1c	0.0031114	0.89944	HbA1c	TRUE	reported	textfile	4.05e-06	0.00653685	SD	TRUE	reported	SD	textfile	2	TRUE
rs34929649	C	T	C	T	-0.0341746	-0.0098979	0.344974	NA	FALSE	FALSE	FALSE	HbA1c	0.0032655	0.0024375	HbA1c	TRUE	reported	textfile	4.59e-07	0.0067772	SD	TRUE	reported	SD	textfile	2	TRUE
rs55778287	C	G	C	G	0.0943627	0.0012064	0.0275292	NA	FALSE	TRUE	TRUE	HbA1c	0.0067402	0.85795	HbA1c	TRUE	reported	textfile	1.83e-06	0.0197792	SD	TRUE	reported	SD	textfile	2	FALSE
rs56318008	T	C	T	C	-0.047621	-0.0081451	0.164342	NA	FALSE	FALSE	FALSE	HbA1c	0.0043485	0.061062	HbA1c	TRUE	reported	textfile	4.47e-08	0.00870421	SD	TRUE	reported	SD	textfile	2	TRUE
rs6011779	T	C	T	C	-0.0344639	-0.010944	0.756292	NA	FALSE	FALSE	FALSE	HbA1c	0.0039413	0.0054894	HbA1c	TRUE	reported	textfile	4.51e-06	0.00751416	SD	TRUE	reported	SD	textfile	2	TRUE
rs697194	A	G	A	G	-0.0301132	0.00046756	0.48344	NA	FALSE	FALSE	FALSE	HbA1c	0.0031017	0.88018	HbA1c	TRUE	reported	textfile	3.29e-06	0.00647372	SD	TRUE	reported	SD	textfile	2	TRUE
rs7209460	T	C	T	C	0.0361976	-0.013254	0.692808	NA	FALSE	FALSE	FALSE	HbA1c	0.0033517	7.68e-05	HbA1c	TRUE	reported	textfile	2.33e-07	0.00699992	SD	TRUE	reported	SD	textfile	2	TRUE
rs72816291	T	C	T	C	-0.0492053	0.003971	0.100345	NA	FALSE	FALSE	FALSE	HbA1c	0.0073715	0.59009	HbA1c	TRUE	reported	textfile	4.42e-06	0.0107185	SD	TRUE	reported	SD	textfile	2	TRUE
rs72981208	T	C	T	C	-0.0664528	-0.0036926	0.0566409	NA	FALSE	FALSE	FALSE	HbA1c	0.0075941	0.6268	HbA1c	TRUE	reported	textfile	2.2e-06	0.0140359	SD	TRUE	reported	SD	textfile	2	TRUE
rs77839245	A	G	A	G	-0.142418	0.0063271	0.0127373	NA	FALSE	FALSE	FALSE	HbA1c	0.0089117	0.47772	HbA1c	TRUE	reported	textfile	8.86e-07	0.0289733	SD	TRUE	reported	SD	textfile	2	TRUE
rs78630851	T	C	T	C	-0.0756071	0.0051749	0.0450691	NA	FALSE	FALSE	FALSE	HbA1c	0.0085829	0.54655	HbA1c	TRUE	reported	textfile	1.09e-06	0.0155113	SD	TRUE	reported	SD	textfile	2	TRUE
rs8004200	G	C	G	C	0.0328111	0.0012058	0.480278	NA	FALSE	TRUE	TRUE	HbA1c	0.0031089	0.69812	HbA1c	TRUE	reported	textfile	3.85e-07	0.00646361	SD	TRUE	reported	SD	textfile	2	FALSE
rs9597010	A	T	A	T	-0.0393919	0.00040617	0.170911	NA	FALSE	TRUE	TRUE	HbA1c	0.0039616	0.91834	HbA1c	TRUE	reported	textfile	4.79e-06	0.00861228	SD	TRUE	reported	SD	textfile	2	FALSE
rs12975912	G	A	G	A	0.180597	-0.001074	0.0513434	NA	FALSE	FALSE	FALSE	HbA1c	0.0072043	0.88149	HbA1c	TRUE	reported	textfile	8.83e-08	0.0337611	PTB	TRUE	reported	PTB	textfile	2	TRUE
rs141592655	T	C	T	C	-0.215719	0.0052457	0.0332124	NA	FALSE	FALSE	FALSE	HbA1c	0.01119	0.63922	HbA1c	TRUE	reported	textfile	3.59e-06	0.0465556	PTB	TRUE	reported	PTB	textfile	2	TRUE
rs1479107	G	A	G	A	-0.0872887	-0.0029259	0.764635	NA	FALSE	FALSE	FALSE	HbA1c	0.0040156	0.46622	HbA1c	TRUE	reported	textfile	1.81e-06	0.0182852	PTB	TRUE	reported	PTB	textfile	2	TRUE
rs148298502	C	T	C	T	0.327838	-0.007453	0.0122009	NA	FALSE	FALSE	FALSE	HbA1c	0.0094497	0.43029	HbA1c	TRUE	reported	textfile	7.45e-07	0.0662409	PTB	TRUE	reported	PTB	textfile	2	TRUE
rs148537967	T	C	T	C	0.24415	0.011684	0.0241191	NA	FALSE	FALSE	FALSE	HbA1c	0.0085728	0.1729	HbA1c	TRUE	reported	textfile	4.27e-07	0.0482841	PTB	TRUE	reported	PTB	textfile	2	TRUE
rs2031936	A	G	A	G	-0.100216	-0.003325	0.163807	NA	FALSE	FALSE	FALSE	HbA1c	0.0041329	0.42109	HbA1c	TRUE	reported	textfile	4.02e-06	0.0217383	PTB	TRUE	reported	PTB	textfile	2	TRUE
rs2492077	A	C	A	C	-0.0886154	-0.0065578	0.75562	NA	FALSE	FALSE	FALSE	HbA1c	0.0035126	0.061911	HbA1c	TRUE	reported	textfile	1.03e-06	0.018138	PTB	TRUE	reported	PTB	textfile	2	TRUE
rs28419237	C	G	C	G	0.0985904	0.0052503	0.155064	NA	FALSE	TRUE	TRUE	HbA1c	0.0043704	0.22962	HbA1c	TRUE	reported	textfile	3.9e-06	0.0213544	PTB	TRUE	reported	PTB	textfile	2	FALSE
rs28732155	A	C	A	G	0.905811	0.015683	0.00348291	NA	TRUE	FALSE	FALSE	HbA1c	0.0077431	0.04283	HbA1c	TRUE	reported	textfile	1.2e-06	0.186557	PTB	TRUE	reported	PTB	textfile	2	FALSE
rs2946160	A	G	A	G	-0.0986625	-0.0062572	0.785435	NA	FALSE	FALSE	FALSE	HbA1c	0.0035018	0.07396	HbA1c	TRUE	reported	textfile	2.14e-07	0.0190205	PTB	TRUE	reported	PTB	textfile	2	TRUE
rs3769996	A	G	A	G	0.115572	-0.0034992	0.10516	NA	FALSE	FALSE	FALSE	HbA1c	0.0048105	0.46698	HbA1c	TRUE	reported	textfile	4.34e-06	0.0251547	PTB	TRUE	reported	PTB	textfile	2	TRUE
rs4906919	G	A	G	A	-0.0780132	-0.0073891	0.361094	NA	FALSE	FALSE	FALSE	HbA1c	0.0032873	0.02459	HbA1c	TRUE	reported	textfile	2.75e-06	0.0166391	PTB	TRUE	reported	PTB	textfile	2	TRUE
rs6441042	G	C	G	C	-0.0783243	-0.0040334	0.519109	NA	FALSE	TRUE	TRUE	HbA1c	0.0030964	0.19271	HbA1c	TRUE	reported	textfile	6.81e-07	0.0157701	PTB	TRUE	reported	PTB	textfile	2	FALSE
rs8109033	T	C	T	C	0.0744141	0.0037429	0.555751	NA	FALSE	FALSE	FALSE	HbA1c	0.0032921	0.25557	HbA1c	TRUE	reported	textfile	4.67e-06	0.0162511	PTB	TRUE	reported	PTB	textfile	2	TRUE
rs7123869	C	T	C	T	0.274896	-0.00158614	0.0201988	0.016796	FALSE	FALSE	FALSE	stroke	0.00122968	0.197093	stroke	TRUE	reported	textfile	1.6e-10	0.0429799	GDM	TRUE	reported	GDM	textfile	2	TRUE
rs10830963	G	C	G	C	0.365067	0.000441842	0.357995	0.274088	FALSE	TRUE	FALSE	stroke	0.000354331	0.212409	stroke	TRUE	reported	textfile	1.01e-168	0.0131856	GDM	TRUE	reported	GDM	textfile	2	TRUE
rs76895963	G	T	G	T	-0.229712	-0.00150421	0.0305473	0.0210218	FALSE	FALSE	FALSE	stroke	0.00121546	0.21588	stroke	TRUE	reported	textfile	3.27e-08	0.0415675	GDM	TRUE	reported	GDM	textfile	2	TRUE
rs780094	C	T	C	T	0.104466	-0.000360205	0.645296	0.381356	FALSE	FALSE	FALSE	stroke	0.000325413	0.268331	stroke	TRUE	reported	textfile	3.97e-14	0.0138148	GDM	TRUE	reported	GDM	textfile	2	TRUE
rs1402837	T	C	T	C	0.0973908	0.000315166	0.170247	0.229986	FALSE	FALSE	FALSE	stroke	0.000375032	0.400702	stroke	TRUE	reported	textfile	1.41e-08	0.0171684	GDM	TRUE	reported	GDM	textfile	2	TRUE
rs34872471	C	T	C	T	0.157029	0.000254511	0.202526	0.290891	FALSE	FALSE	FALSE	stroke	0.000348487	0.465188	stroke	TRUE	reported	textfile	7.61e-23	0.0159591	GDM	TRUE	reported	GDM	textfile	2	TRUE
rs7766070	A	C	A	C	0.103875	0.000199047	0.33177	0.262515	FALSE	FALSE	FALSE	stroke	0.000358815	0.579078	stroke	TRUE	reported	textfile	3.84e-14	0.0137284	GDM	TRUE	reported	GDM	textfile	2	TRUE
rs7713317	G	A	G	A	-0.147786	0.000183046	0.315703	0.285298	FALSE	FALSE	FALSE	stroke	0.000350432	0.601432	stroke	TRUE	reported	textfile	3.68e-25	0.0142618	GDM	TRUE	reported	GDM	textfile	2	TRUE
rs78020513	C	T	C	T	0.230041	0.000306449	0.0269555	0.036291	FALSE	FALSE	FALSE	stroke	0.000845659	0.717069	stroke	TRUE	reported	textfile	3.59e-09	0.038977	GDM	TRUE	reported	GDM	textfile	2	TRUE
rs9275373	A	G	A	G	0.145166	-0.000141287	0.120292	0.113719	FALSE	FALSE	FALSE	stroke	0.000499414	0.77725	stroke	TRUE	reported	textfile	1.06e-13	0.0195295	GDM	TRUE	reported	GDM	textfile	2	TRUE
rs74628648	T	C	T	C	-0.146367	-0.000109569	0.078421	0.0575448	FALSE	FALSE	FALSE	stroke	0.000677493	0.871521	stroke	TRUE	reported	textfile	6.08e-09	0.0251724	GDM	TRUE	reported	GDM	textfile	2	TRUE
rs7589428	G	A	G	A	-0.0691127	-0.000654786	0.490313	0.493093	FALSE	FALSE	FALSE	stroke	0.000318091	0.0395448	stroke	TRUE	reported	textfile	1.42e-08	0.0121859	HDPs	TRUE	reported	HDPs	textfile	2	TRUE
rs2782981	C	T	C	T	0.0717868	0.000718086	0.654424	0.278497	FALSE	FALSE	FALSE	stroke	0.000351937	0.041314	stroke	TRUE	reported	textfile	2.4e-08	0.012865	HDPs	TRUE	reported	HDPs	textfile	2	TRUE
rs12656497	C	T	C	T	0.0999318	0.000408226	0.586533	0.403294	FALSE	FALSE	FALSE	stroke	0.000322161	0.205103	stroke	TRUE	reported	textfile	7.11e-16	0.0123853	HDPs	TRUE	reported	HDPs	textfile	2	TRUE
rs7139122	A	G	A	G	0.273648	-0.00125903	0.0204967	0.0105556	FALSE	FALSE	FALSE	stroke	0.00157085	0.422846	stroke	TRUE	reported	textfile	3.21e-12	0.0392719	HDPs	TRUE	reported	HDPs	textfile	2	TRUE
rs2208589	G	A	G	A	0.122572	0.000290543	0.889289	0.224596	FALSE	FALSE	FALSE	stroke	0.000384432	0.449786	stroke	TRUE	reported	textfile	1.22e-09	0.0201687	HDPs	TRUE	reported	HDPs	textfile	2	TRUE
rs10882398	A	T	A	T	0.0848303	0.000209068	0.592953	0.566623	FALSE	TRUE	TRUE	stroke	0.000320058	0.513617	stroke	TRUE	reported	textfile	8.4e-12	0.0124174	HDPs	TRUE	reported	HDPs	textfile	2	FALSE
rs9855086	T	A	T	A	-0.0873762	-5.33e-05	0.462978	0.461652	FALSE	TRUE	TRUE	stroke	0.000317717	0.866826	stroke	TRUE	reported	textfile	9.3e-13	0.0122368	HDPs	TRUE	reported	HDPs	textfile	2	FALSE
rs10420713	A	G	A	G	-0.101989	0.000911998	0.181306	0.122508	FALSE	FALSE	FALSE	stroke	0.000483179	0.0590952	stroke	TRUE	reported	textfile	9.98826e-07	0.0208486	GH	TRUE	reported	GH	textfile	2	TRUE
rs12564002	A	G	A	G	-0.158548	-0.000445359	0.111268	0.108274	FALSE	FALSE	FALSE	stroke	0.000507681	0.380357	stroke	TRUE	reported	textfile	9.40243e-10	0.0259098	GH	TRUE	reported	GH	textfile	2	TRUE
rs138112461	T	G	T	G	0.45265	-0.000692959	0.00517561	0.00805182	FALSE	FALSE	FALSE	stroke	0.0018073	0.701407	stroke	TRUE	reported	textfile	2.6893e-06	0.0964475	GH	TRUE	reported	GH	textfile	2	TRUE
rs4954569	T	C	T	C	-0.0830896	-7.07159e-05	0.326647	0.252338	FALSE	FALSE	FALSE	stroke	0.00036566	0.846652	stroke	TRUE	reported	textfile	9.1283e-07	0.0169241	GH	TRUE	reported	GH	textfile	2	TRUE
rs7642903	T	C	T	C	-0.0802814	0.000114195	0.328163	0.355647	FALSE	FALSE	FALSE	stroke	0.000330576	0.729761	stroke	TRUE	reported	textfile	1.89082e-06	0.016849	GH	TRUE	reported	GH	textfile	2	TRUE
rs77044088	G	C	G	C	0.136834	0.000104639	0.162345	0.104638	FALSE	TRUE	FALSE	stroke	0.0005164	0.839423	stroke	TRUE	reported	textfile	4.41672e-11	0.0207659	GH	TRUE	reported	GH	textfile	2	TRUE
rs7016540	C	A	C	A	-0.0321185	-0.000570295	0.537699	0.425944	FALSE	FALSE	FALSE	stroke	0.000323019	0.0774785	stroke	TRUE	reported	textfile	3.09e-06	0.00688566	PA	TRUE	reported	PA	textfile	2	TRUE
rs755147	G	C	G	C	0.0384618	0.000621089	0.279463	0.269265	FALSE	TRUE	FALSE	stroke	0.000359671	0.0842009	stroke	TRUE	reported	textfile	4.83e-07	0.00764194	PA	TRUE	reported	PA	textfile	2	TRUE
rs9478607	C	G	C	G	0.0493493	-0.000674422	0.12928	0.179949	FALSE	TRUE	FALSE	stroke	0.000420629	0.108856	stroke	TRUE	reported	textfile	1.29e-06	0.0101935	PA	TRUE	reported	PA	textfile	2	TRUE
rs17271549	C	G	C	G	0.0339457	-0.00054507	0.306542	0.259764	FALSE	TRUE	FALSE	stroke	0.000360939	0.131008	stroke	TRUE	reported	textfile	4.18e-06	0.00737606	PA	TRUE	reported	PA	textfile	2	TRUE
rs2249388	G	A	G	A	-0.0347664	-0.000488666	0.354202	0.385099	FALSE	FALSE	FALSE	stroke	0.000325464	0.133242	stroke	TRUE	reported	textfile	1.16e-06	0.0071507	PA	TRUE	reported	PA	textfile	2	TRUE
rs139131704	C	A	C	A	-0.0763861	0.0024975	0.0463914	0.00771985	FALSE	FALSE	FALSE	stroke	0.00184805	0.17656	stroke	TRUE	reported	textfile	3.64e-06	0.0164955	PA	TRUE	reported	PA	textfile	2	TRUE
rs9695148	C	T	C	T	0.0442176	0.000470442	0.160356	0.194864	FALSE	FALSE	FALSE	stroke	0.000411433	0.252864	stroke	TRUE	reported	textfile	2.14e-06	0.00932991	PA	TRUE	reported	PA	textfile	2	TRUE
rs79735214	C	T	C	T	-0.0841297	0.000742947	0.0506499	0.0520492	FALSE	FALSE	FALSE	stroke	0.000711737	0.296556	stroke	TRUE	reported	textfile	1.21e-07	0.0158986	PA	TRUE	reported	PA	textfile	2	TRUE
rs58640099	A	G	A	G	-0.0315969	0.000320244	0.552611	0.448848	FALSE	FALSE	FALSE	stroke	0.000319349	0.315958	stroke	TRUE	reported	textfile	4.51e-06	0.00688956	PA	TRUE	reported	PA	textfile	2	TRUE
rs10767734	T	C	T	C	-0.037891	-0.000299538	0.374139	0.364171	FALSE	FALSE	FALSE	stroke	0.000328893	0.36243	stroke	TRUE	reported	textfile	7.65e-08	0.00704908	PA	TRUE	reported	PA	textfile	2	TRUE
rs17701958	A	G	A	G	0.0495343	0.000337471	0.150351	0.212778	FALSE	FALSE	FALSE	stroke	0.000386259	0.382288	stroke	TRUE	reported	textfile	2.14e-07	0.00955072	PA	TRUE	reported	PA	textfile	2	TRUE
rs4738382	A	C	A	C	-0.0411807	0.000275613	0.221952	0.202269	FALSE	FALSE	FALSE	stroke	0.000393541	0.483715	stroke	TRUE	reported	textfile	5.84e-07	0.00824181	PA	TRUE	reported	PA	textfile	2	TRUE
rs72786641	T	G	T	G	-0.0869062	-0.000402853	0.0409323	0.0602438	FALSE	FALSE	FALSE	stroke	0.000670025	0.547673	stroke	TRUE	reported	textfile	7.17e-07	0.0175333	PA	TRUE	reported	PA	textfile	2	TRUE
rs849916	A	G	A	G	0.039143	0.00018595	0.240142	0.262833	FALSE	FALSE	FALSE	stroke	0.000359699	0.605185	stroke	TRUE	reported	textfile	8.6e-07	0.00795379	PA	TRUE	reported	PA	textfile	2	TRUE
rs1342669	C	T	C	T	-0.0337353	-0.000164571	0.452068	0.449499	FALSE	FALSE	FALSE	stroke	0.000318465	0.605321	stroke	TRUE	reported	textfile	8.54e-07	0.00685303	PA	TRUE	reported	PA	textfile	2	TRUE
rs16828194	A	G	A	G	-0.0512517	0.000220143	0.110841	0.161329	FALSE	FALSE	FALSE	stroke	0.000430217	0.608859	stroke	TRUE	reported	textfile	3.1e-06	0.0109891	PA	TRUE	reported	PA	textfile	2	TRUE
rs17168776	T	G	T	G	-0.0599831	-0.000212733	0.0756938	0.0931688	FALSE	FALSE	FALSE	stroke	0.000543002	0.695227	stroke	TRUE	reported	textfile	4.28e-06	0.013047	PA	TRUE	reported	PA	textfile	2	TRUE
rs6048778	G	A	G	A	-0.0356249	-0.000123198	0.634313	0.422122	FALSE	FALSE	FALSE	stroke	0.000319893	0.700147	stroke	TRUE	reported	textfile	5.09e-07	0.00709229	PA	TRUE	reported	PA	textfile	2	TRUE
rs142050731	A	C	A	C	-0.109029	0.000592368	0.0218063	0.00701404	FALSE	FALSE	FALSE	stroke	0.00200143	0.767252	stroke	TRUE	reported	textfile	4.18e-06	0.02369	PA	TRUE	reported	PA	textfile	2	TRUE
rs4793879	T	C	T	C	-0.0315661	-7.57e-05	0.493996	0.488335	FALSE	FALSE	FALSE	stroke	0.000319765	0.812844	stroke	TRUE	reported	textfile	3.9e-06	0.00683752	PA	TRUE	reported	PA	textfile	2	TRUE
rs1836680	C	T	C	T	0.0951474	0.00016144	0.0279662	0.0411753	FALSE	FALSE	FALSE	stroke	0.000800207	0.840114	stroke	TRUE	reported	textfile	4.39e-06	0.0207192	PA	TRUE	reported	PA	textfile	2	TRUE
rs35450523	A	G	A	G	0.0351488	4.66e-05	0.271419	0.323138	FALSE	FALSE	FALSE	stroke	0.000338549	0.890552	stroke	TRUE	reported	textfile	4.45e-06	0.00765907	PA	TRUE	reported	PA	textfile	2	TRUE
rs11781011	C	T	C	T	-0.0326448	-2.96e-05	0.46795	0.414224	FALSE	FALSE	FALSE	stroke	0.00032146	0.926755	stroke	TRUE	reported	textfile	1.79e-06	0.00683499	PA	TRUE	reported	PA	textfile	2	TRUE
rs72891716	A	G	A	G	-0.0710699	-2.23e-05	0.0526204	0.0459006	FALSE	FALSE	FALSE	stroke	0.000784361	0.977341	stroke	TRUE	reported	textfile	4.26e-06	0.0154564	PA	TRUE	reported	PA	textfile	2	TRUE
rs60304293	C	G	C	G	0.0703593	-1.98e-05	0.0511539	0.0287268	FALSE	TRUE	FALSE	stroke	0.000947138	0.983357	stroke	TRUE	reported	textfile	4.41e-06	0.0153251	PA	TRUE	reported	PA	textfile	2	TRUE
rs7591150	C	G	C	G	-0.0774802	0.000844382	0.619487	0.611847	FALSE	TRUE	FALSE	stroke	0.000324128	0.00918575	stroke	TRUE	reported	textfile	1.56e-06	0.01613	PTB	TRUE	reported	PTB	textfile	2	TRUE
rs12975912	G	A	G	A	0.180597	-0.000869941	0.0513434	0.0481428	FALSE	FALSE	FALSE	stroke	0.000739229	0.239268	stroke	TRUE	reported	textfile	8.83e-08	0.0337611	PTB	TRUE	reported	PTB	textfile	2	TRUE
rs2492077	A	C	A	C	-0.0886154	0.0003618	0.75562	0.262005	FALSE	FALSE	FALSE	stroke	0.00036045	0.315503	stroke	TRUE	reported	textfile	1.03e-06	0.018138	PTB	TRUE	reported	PTB	textfile	2	TRUE
rs4906919	G	A	G	A	-0.0780132	-0.000333143	0.361094	0.399796	FALSE	FALSE	FALSE	stroke	0.000336926	0.322776	stroke	TRUE	reported	textfile	2.75e-06	0.0166391	PTB	TRUE	reported	PTB	textfile	2	TRUE
rs1479107	G	A	G	A	-0.0872887	0.000309863	0.764635	0.18	FALSE	FALSE	FALSE	stroke	0.000411802	0.451777	stroke	TRUE	reported	textfile	1.81e-06	0.0182852	PTB	TRUE	reported	PTB	textfile	2	TRUE
rs148537967	T	C	T	C	0.24415	0.00051583	0.0241191	0.0345119	FALSE	FALSE	FALSE	stroke	0.000877935	0.556836	stroke	TRUE	reported	textfile	4.27e-07	0.0482841	PTB	TRUE	reported	PTB	textfile	2	TRUE
rs28732155	A	C	A	G	0.905811	-0.000443104	0.00348291	0.0412649	TRUE	FALSE	FALSE	stroke	0.000793953	0.576778	stroke	TRUE	reported	textfile	1.2e-06	0.186557	PTB	TRUE	reported	PTB	textfile	2	FALSE
rs8109033	T	C	T	C	0.0744141	0.000172944	0.555751	0.419419	FALSE	FALSE	FALSE	stroke	0.000337563	0.60842	stroke	TRUE	reported	textfile	4.67e-06	0.0162511	PTB	TRUE	reported	PTB	textfile	2	TRUE
rs2031936	A	G	A	G	-0.100216	-0.000134575	0.163807	0.166858	FALSE	FALSE	FALSE	stroke	0.000423785	0.750823	stroke	TRUE	reported	textfile	4.02e-06	0.0217383	PTB	TRUE	reported	PTB	textfile	2	TRUE
rs148298502	C	T	C	T	0.327838	-0.000225317	0.0122009	0.0276983	FALSE	FALSE	FALSE	stroke	0.000969342	0.816194	stroke	TRUE	reported	textfile	7.45e-07	0.0662409	PTB	TRUE	reported	PTB	textfile	2	TRUE
rs28419237	C	G	C	G	0.0985904	8.42e-05	0.155064	0.152608	FALSE	TRUE	FALSE	stroke	0.000448205	0.850926	stroke	TRUE	reported	textfile	3.9e-06	0.0213544	PTB	TRUE	reported	PTB	textfile	2	TRUE
rs2946160	A	G	A	G	-0.0986625	6.11e-05	0.785435	0.260158	FALSE	FALSE	FALSE	stroke	0.000359082	0.864874	stroke	TRUE	reported	textfile	2.14e-07	0.0190205	PTB	TRUE	reported	PTB	textfile	2	TRUE
rs6441042	G	C	G	C	-0.0783243	-4.55e-05	0.519109	0.533747	FALSE	TRUE	TRUE	stroke	0.000317386	0.88592	stroke	TRUE	reported	textfile	6.81e-07	0.0157701	PTB	TRUE	reported	PTB	textfile	2	FALSE
rs141592655	T	C	T	C	-0.215719	-7.59e-05	0.0332124	0.021172	FALSE	FALSE	FALSE	stroke	0.00114841	0.947304	stroke	TRUE	reported	textfile	3.59e-06	0.0465556	PTB	TRUE	reported	PTB	textfile	2	TRUE
rs3769996	A	G	A	G	0.115572	-2.4e-05	0.10516	0.116716	FALSE	FALSE	FALSE	stroke	0.000493385	0.961138	stroke	TRUE	reported	textfile	4.34e-06	0.0251547	PTB	TRUE	reported	PTB	textfile	2	TRUE
rs114302088	A	G	A	G	-0.228223	0.00199371	0.0182363	0.0258356	FALSE	FALSE	FALSE	stroke	0.0010103	0.0484541	stroke	TRUE	reported	textfile	5.95e-07	0.0457114	SA	TRUE	reported	SA	textfile	2	TRUE
rs147215730	A	G	A	G	-0.132908	-0.00439174	0.0452463	0.00507472	FALSE	FALSE	FALSE	stroke	0.00230683	0.0569374	stroke	TRUE	reported	textfile	3.49e-06	0.0286453	SA	TRUE	reported	SA	textfile	2	TRUE
rs140557522	A	G	A	G	0.0897363	0.00171057	0.0988763	0.027147	FALSE	FALSE	FALSE	stroke	0.00102775	0.0960378	stroke	TRUE	reported	textfile	2.68e-06	0.0191175	SA	TRUE	reported	SA	textfile	2	TRUE
rs118081440	A	G	A	G	-0.68052	0.0027806	0.00227887	0.00854223	FALSE	FALSE	FALSE	stroke	0.00171877	0.105711	stroke	TRUE	reported	textfile	3.22e-06	0.146151	SA	TRUE	reported	SA	textfile	2	TRUE
rs7094415	T	C	T	C	-0.0534571	-0.000512162	0.547083	0.437405	FALSE	FALSE	FALSE	stroke	0.000324222	0.114185	stroke	TRUE	reported	textfile	4.74e-06	0.0116826	SA	TRUE	reported	SA	textfile	2	TRUE
rs75593361	C	T	C	T	0.281039	-0.0021804	0.00818835	0.0129566	FALSE	FALSE	FALSE	stroke	0.00144861	0.132283	stroke	TRUE	reported	textfile	3.26e-06	0.0603911	SA	TRUE	reported	SA	textfile	2	TRUE
rs12121555	G	A	G	A	0.0729594	-0.000715284	0.154864	0.128134	FALSE	FALSE	FALSE	stroke	0.000489467	0.143921	stroke	TRUE	reported	textfile	4.1e-06	0.0158396	SA	TRUE	reported	SA	textfile	2	TRUE
rs140657628	G	A	G	A	-0.280321	0.0012984	0.0112644	0.0265418	FALSE	FALSE	FALSE	stroke	0.000988576	0.189049	stroke	TRUE	reported	textfile	2.06e-06	0.0590442	SA	TRUE	reported	SA	textfile	2	TRUE
rs2624524	T	C	T	C	-0.0597075	0.00035518	0.299099	0.308474	FALSE	FALSE	FALSE	stroke	0.000342727	0.300047	stroke	TRUE	reported	textfile	2.47e-06	0.0126755	SA	TRUE	reported	SA	textfile	2	TRUE
rs111479703	T	C	T	C	-0.17709	0.000756411	0.0285399	0.0306974	FALSE	FALSE	FALSE	stroke	0.000915406	0.408628	stroke	TRUE	reported	textfile	1.16e-06	0.0364241	SA	TRUE	reported	SA	textfile	2	TRUE
rs11696612	G	A	G	A	-0.16765	0.000630267	0.0383428	0.044253	FALSE	FALSE	FALSE	stroke	0.000776934	0.417238	stroke	TRUE	reported	textfile	9.89e-08	0.0314616	SA	TRUE	reported	SA	textfile	2	TRUE
rs1511817	A	G	A	G	0.0572371	0.000204139	0.682036	0.312157	FALSE	FALSE	FALSE	stroke	0.000341908	0.550469	stroke	TRUE	reported	textfile	4.06e-06	0.0124203	SA	TRUE	reported	SA	textfile	2	TRUE
rs117054283	C	T	C	T	0.134594	-0.000430877	0.0379584	0.0289227	FALSE	FALSE	FALSE	stroke	0.000956812	0.652476	stroke	TRUE	reported	textfile	4.31e-06	0.0292867	SA	TRUE	reported	SA	textfile	2	TRUE
rs1290796	C	T	C	T	-0.119288	0.000620083	0.942841	0.0131742	FALSE	FALSE	FALSE	stroke	0.00140153	0.658177	stroke	TRUE	reported	textfile	8.36e-07	0.0242122	SA	TRUE	reported	SA	textfile	2	TRUE
rs7850545	C	G	C	G	0.0626772	0.000123853	0.233709	0.259396	FALSE	TRUE	FALSE	stroke	0.000362637	0.732702	stroke	TRUE	reported	textfile	3.87e-06	0.0135712	SA	TRUE	reported	SA	textfile	2	TRUE
rs62515194	A	T	A	T	-0.11443	-0.00018156	0.0768014	0.0566776	FALSE	TRUE	FALSE	stroke	0.000685622	0.791156	stroke	TRUE	reported	textfile	2.4e-07	0.022154	SA	TRUE	reported	SA	textfile	2	TRUE
rs72843020	G	A	G	A	-0.7596	-0.000435978	0.00189632	0.00731639	FALSE	FALSE	FALSE	stroke	0.00185723	0.814405	stroke	TRUE	reported	textfile	4.59e-06	0.165756	SA	TRUE	reported	SA	textfile	2	TRUE
rs139497936	C	T	C	T	-0.114086	-0.00256141	0.0175017	0.0161124	FALSE	FALSE	FALSE	stroke	0.00135505	0.0587229	stroke	TRUE	reported	textfile	3.47e-06	0.0245839	SD	TRUE	reported	SD	textfile	2	TRUE
rs2803068	C	T	C	T	-0.0301256	-0.000602737	0.425475	0.462711	FALSE	FALSE	FALSE	stroke	0.00031911	0.0589192	stroke	TRUE	reported	textfile	4.05e-06	0.00653685	SD	TRUE	reported	SD	textfile	2	TRUE
rs1149869	C	T	C	T	-0.0687553	0.00117408	0.0530935	0.0661811	FALSE	FALSE	FALSE	stroke	0.000635238	0.0645668	stroke	TRUE	reported	textfile	1.72e-06	0.0143712	SD	TRUE	reported	SD	textfile	2	TRUE
rs77839245	A	G	A	G	-0.142418	-0.00159009	0.0127373	0.0312077	FALSE	FALSE	FALSE	stroke	0.000914273	0.082004	stroke	TRUE	reported	textfile	8.86e-07	0.0289733	SD	TRUE	reported	SD	textfile	2	TRUE
rs8004200	G	C	G	C	0.0328111	-0.000496654	0.480278	0.43868	FALSE	TRUE	TRUE	stroke	0.000318908	0.119387	stroke	TRUE	reported	textfile	3.85e-07	0.00646361	SD	TRUE	reported	SD	textfile	2	FALSE
rs697194	A	G	A	G	-0.0301132	0.000383729	0.48344	0.455506	FALSE	FALSE	FALSE	stroke	0.00031812	0.227726	stroke	TRUE	reported	textfile	3.29e-06	0.00647372	SD	TRUE	reported	SD	textfile	2	TRUE
rs143653437	T	C	T	C	-0.113599	-0.00189064	0.0182169	0.00860141	FALSE	FALSE	FALSE	stroke	0.00178155	0.288585	stroke	TRUE	reported	textfile	4.09e-06	0.0246586	SD	TRUE	reported	SD	textfile	2	TRUE
rs13014982	A	G	A	G	0.033456	0.000349787	0.345162	0.33309	FALSE	FALSE	FALSE	stroke	0.000337057	0.29938	stroke	TRUE	reported	textfile	8.6e-07	0.00679832	SD	TRUE	reported	SD	textfile	2	TRUE
rs72816291	T	C	T	C	-0.0492053	0.000702021	0.100345	0.0457788	FALSE	FALSE	FALSE	stroke	0.000757123	0.353812	stroke	TRUE	reported	textfile	4.42e-06	0.0107185	SD	TRUE	reported	SD	textfile	2	TRUE
rs11164227	T	A	T	A	-0.058982	-0.000737244	0.0697452	0.0424609	FALSE	TRUE	FALSE	stroke	0.000807622	0.361319	stroke	TRUE	reported	textfile	4.07e-06	0.0128004	SD	TRUE	reported	SD	textfile	2	TRUE
rs9597010	A	T	A	T	-0.0393919	-0.000358456	0.170911	0.19267	FALSE	TRUE	FALSE	stroke	0.000406295	0.37764	stroke	TRUE	reported	textfile	4.79e-06	0.00861228	SD	TRUE	reported	SD	textfile	2	TRUE
rs56318008	T	C	T	C	-0.047621	-0.000290655	0.164342	0.148103	FALSE	FALSE	FALSE	stroke	0.000445695	0.514313	stroke	TRUE	reported	textfile	4.47e-08	0.00870421	SD	TRUE	reported	SD	textfile	2	TRUE
rs72981208	T	C	T	C	-0.0664528	0.000418536	0.0566409	0.0439427	FALSE	FALSE	FALSE	stroke	0.000777118	0.590181	stroke	TRUE	reported	textfile	2.2e-06	0.0140359	SD	TRUE	reported	SD	textfile	2	TRUE
rs55778287	C	G	C	G	0.0943627	0.000342025	0.0275292	0.0562022	FALSE	TRUE	FALSE	stroke	0.000691081	0.620662	stroke	TRUE	reported	textfile	1.83e-06	0.0197792	SD	TRUE	reported	SD	textfile	2	TRUE
rs2347923	A	C	A	C	-0.0408421	-9.31e-05	0.675025	0.339869	FALSE	FALSE	FALSE	stroke	0.000334115	0.780433	stroke	TRUE	reported	textfile	2.99e-09	0.0068848	SD	TRUE	reported	SD	textfile	2	TRUE
rs189195	G	A	G	A	0.0498269	-0.000124124	0.901862	0.132258	FALSE	FALSE	FALSE	stroke	0.00046798	0.79083	stroke	TRUE	reported	textfile	4.45e-06	0.010857	SD	TRUE	reported	SD	textfile	2	TRUE
rs78630851	T	C	T	C	-0.0756071	-0.000157047	0.0450691	0.0343637	FALSE	FALSE	FALSE	stroke	0.000879739	0.858318	stroke	TRUE	reported	textfile	1.09e-06	0.0155113	SD	TRUE	reported	SD	textfile	2	TRUE
rs1557557	G	A	G	A	0.0445311	-7.39e-05	0.873827	0.107456	FALSE	FALSE	FALSE	stroke	0.000510841	0.884913	stroke	TRUE	reported	textfile	4.55e-06	0.00971313	SD	TRUE	reported	SD	textfile	2	TRUE
rs78020513	C	T	C	T	0.230041	0.00161952	0.0269555	0.0362896	FALSE	FALSE	FALSE	CHD	0.00108579	0.135814	CHD	TRUE	reported	textfile	3.59e-09	0.038977	GDM	TRUE	reported	GDM	textfile	2	TRUE
rs34872471	C	T	C	T	0.157029	0.000647599	0.202526	0.290906	FALSE	FALSE	FALSE	CHD	0.000447423	0.147787	CHD	TRUE	reported	textfile	7.61e-23	0.0159591	GDM	TRUE	reported	GDM	textfile	2	TRUE
rs7123869	C	T	C	T	0.274896	0.0015895	0.0201988	0.0167994	FALSE	FALSE	FALSE	CHD	0.00157868	0.314006	CHD	TRUE	reported	textfile	1.6e-10	0.0429799	GDM	TRUE	reported	GDM	textfile	2	TRUE
rs9275373	A	G	A	G	0.145166	0.000635939	0.120292	0.11372	FALSE	FALSE	FALSE	CHD	0.000641219	0.321313	CHD	TRUE	reported	textfile	1.06e-13	0.0195295	GDM	TRUE	reported	GDM	textfile	2	TRUE
rs10830963	G	C	G	C	0.365067	0.000434942	0.357995	0.274084	FALSE	TRUE	FALSE	CHD	0.000454943	0.339056	CHD	TRUE	reported	textfile	1.01e-168	0.0131856	GDM	TRUE	reported	GDM	textfile	2	TRUE
rs76895963	G	T	G	T	-0.229712	-0.00143326	0.0305473	0.0210223	FALSE	FALSE	FALSE	CHD	0.00156055	0.358393	CHD	TRUE	reported	textfile	3.27e-08	0.0415675	GDM	TRUE	reported	GDM	textfile	2	TRUE
rs74628648	T	C	T	C	-0.146367	-0.000448634	0.078421	0.0575463	FALSE	FALSE	FALSE	CHD	0.000869852	0.606023	CHD	TRUE	reported	textfile	6.08e-09	0.0251724	GDM	TRUE	reported	GDM	textfile	2	TRUE
rs1402837	T	C	T	C	0.0973908	-0.000198709	0.170247	0.229997	FALSE	FALSE	FALSE	CHD	0.000481504	0.679839	CHD	TRUE	reported	textfile	1.41e-08	0.0171684	GDM	TRUE	reported	GDM	textfile	2	TRUE
rs7713317	G	A	G	A	-0.147786	0.000112166	0.315703	0.285301	FALSE	FALSE	FALSE	CHD	0.000449932	0.803132	CHD	TRUE	reported	textfile	3.68e-25	0.0142618	GDM	TRUE	reported	GDM	textfile	2	TRUE
rs780094	C	T	C	T	0.104466	5.17e-05	0.645296	0.381349	FALSE	FALSE	FALSE	CHD	0.000417817	0.901494	CHD	TRUE	reported	textfile	3.97e-14	0.0138148	GDM	TRUE	reported	GDM	textfile	2	TRUE
rs7766070	A	C	A	C	0.103875	-2.21e-05	0.33177	0.26251	FALSE	FALSE	FALSE	CHD	0.000460705	0.961703	CHD	TRUE	reported	textfile	3.84e-14	0.0137284	GDM	TRUE	reported	GDM	textfile	2	TRUE
rs7137828	T	C	T	C	-0.0805659	-0.00132401	0.585364	0.482856	FALSE	FALSE	FALSE	CHD	0.000405671	0.00109963	CHD	TRUE	reported	textfile	5.37e-11	0.0122808	HDPs	TRUE	reported	HDPs	textfile	2	TRUE
rs604723	C	T	C	T	0.0811858	0.00148146	0.741546	0.275054	FALSE	FALSE	FALSE	CHD	0.000456879	0.00118482	CHD	TRUE	reported	textfile	6.86e-09	0.014011	HDPs	TRUE	reported	HDPs	textfile	2	TRUE
rs9855086	T	A	T	A	-0.0873762	-0.000801362	0.462978	0.461656	FALSE	TRUE	TRUE	CHD	0.000407926	0.0494758	CHD	TRUE	reported	textfile	9.3e-13	0.0122368	HDPs	TRUE	reported	HDPs	textfile	2	FALSE
rs10857147	T	A	T	A	0.11613	0.000871462	0.313966	0.291275	FALSE	TRUE	FALSE	CHD	0.000448177	0.0518414	CHD	TRUE	reported	textfile	4.02e-19	0.0129951	HDPs	TRUE	reported	HDPs	textfile	2	TRUE
rs6015445	C	G	C	G	0.128508	0.00111062	0.163062	0.104227	FALSE	TRUE	FALSE	CHD	0.000664336	0.0945691	CHD	TRUE	reported	textfile	1.14e-15	0.0160421	HDPs	TRUE	reported	HDPs	textfile	2	TRUE
rs7589428	G	A	G	A	-0.0691127	-0.000540237	0.490313	0.493083	FALSE	FALSE	FALSE	CHD	0.000408409	0.185909	CHD	TRUE	reported	textfile	1.42e-08	0.0121859	HDPs	TRUE	reported	HDPs	textfile	2	TRUE
rs167479	G	T	G	T	0.0950738	0.000528652	0.575132	0.52979	FALSE	FALSE	FALSE	CHD	0.000406554	0.193492	CHD	TRUE	reported	textfile	1.39e-14	0.0123515	HDPs	TRUE	reported	HDPs	textfile	2	TRUE
rs10882398	A	T	A	T	0.0848303	0.000452092	0.592953	0.566624	FALSE	TRUE	TRUE	CHD	0.000410942	0.271274	CHD	TRUE	reported	textfile	8.4e-12	0.0124174	HDPs	TRUE	reported	HDPs	textfile	2	FALSE
rs11681248	T	C	T	C	0.0884239	-0.000429829	0.618812	0.275333	FALSE	FALSE	FALSE	CHD	0.000460581	0.350702	CHD	TRUE	reported	textfile	2.77e-12	0.0126523	HDPs	TRUE	reported	HDPs	textfile	2	TRUE
rs2208589	G	A	G	A	0.122572	0.000248879	0.889289	0.224592	FALSE	FALSE	FALSE	CHD	0.00049358	0.614099	CHD	TRUE	reported	textfile	1.22e-09	0.0201687	HDPs	TRUE	reported	HDPs	textfile	2	TRUE
rs7139122	A	G	A	G	0.273648	-0.000969507	0.0204967	0.0105544	FALSE	FALSE	FALSE	CHD	0.00201698	0.63075	CHD	TRUE	reported	textfile	3.21e-12	0.0392719	HDPs	TRUE	reported	HDPs	textfile	2	TRUE
rs11642015	T	C	T	C	0.0725758	-0.000189712	0.416595	0.400152	FALSE	FALSE	FALSE	CHD	0.000413935	0.646729	CHD	TRUE	reported	textfile	3.32e-09	0.0122698	HDPs	TRUE	reported	HDPs	textfile	2	TRUE
rs13306561	G	A	G	A	-0.143954	-0.000234021	0.145135	0.164269	FALSE	FALSE	FALSE	CHD	0.000547043	0.668802	CHD	TRUE	reported	textfile	5e-16	0.0177469	HDPs	TRUE	reported	HDPs	textfile	2	TRUE
rs12656497	C	T	C	T	0.0999318	0.00015835	0.586533	0.4033	FALSE	FALSE	FALSE	CHD	0.000413641	0.701853	CHD	TRUE	reported	textfile	7.11e-16	0.0123853	HDPs	TRUE	reported	HDPs	textfile	2	TRUE
rs2782981	C	T	C	T	0.0717868	-3.87e-05	0.654424	0.278492	FALSE	FALSE	FALSE	CHD	0.000451874	0.931767	CHD	TRUE	reported	textfile	2.4e-08	0.012865	HDPs	TRUE	reported	HDPs	textfile	2	TRUE
rs10420713	A	G	A	G	-0.101989	-9.62e-05	0.181306	0.12251	FALSE	FALSE	FALSE	CHD	0.000620379	0.876734	CHD	TRUE	reported	textfile	9.99e-07	0.0208486	GH	TRUE	reported	GH	textfile	2	TRUE
rs12564002	A	G	A	G	-0.158548	0.000261186	0.111268	0.108278	FALSE	FALSE	FALSE	CHD	0.000651812	0.688636	CHD	TRUE	reported	textfile	9.4e-10	0.0259098	GH	TRUE	reported	GH	textfile	2	TRUE
rs138112461	T	G	T	G	0.45265	-0.00224851	0.00517561	0.00805352	FALSE	FALSE	FALSE	CHD	0.0023202	0.332497	CHD	TRUE	reported	textfile	2.69e-06	0.0964475	GH	TRUE	reported	GH	textfile	2	TRUE
rs4954569	T	C	T	C	-0.0830896	-0.000195973	0.326647	0.252332	FALSE	FALSE	FALSE	CHD	0.00046948	0.676368	CHD	TRUE	reported	textfile	9.13e-07	0.0169241	GH	TRUE	reported	GH	textfile	2	TRUE
rs7642903	T	C	T	C	-0.0802814	-0.000244645	0.328163	0.35564	FALSE	FALSE	FALSE	CHD	0.000424444	0.564352	CHD	TRUE	reported	textfile	1.89e-06	0.016849	GH	TRUE	reported	GH	textfile	2	TRUE
rs77044088	G	C	G	C	0.136834	0.00109551	0.162345	0.104632	FALSE	TRUE	FALSE	CHD	0.000663038	0.0984823	CHD	TRUE	reported	textfile	4.42e-11	0.0207659	GH	TRUE	reported	GH	textfile	2	TRUE
rs58640099	A	G	A	G	-0.0315969	0.00185098	0.552611	0.448859	FALSE	FALSE	FALSE	CHD	0.000409995	6.35e-06	CHD	TRUE	reported	textfile	4.51e-06	0.00688956	PA	TRUE	reported	PA	textfile	2	TRUE
rs1342669	C	T	C	T	-0.0337353	-0.000982723	0.452068	0.449502	FALSE	FALSE	FALSE	CHD	0.00040889	0.0162448	CHD	TRUE	reported	textfile	8.54e-07	0.00685303	PA	TRUE	reported	PA	textfile	2	TRUE
rs2249388	G	A	G	A	-0.0347664	-0.000886601	0.354202	0.385091	FALSE	FALSE	FALSE	CHD	0.000417874	0.0338646	CHD	TRUE	reported	textfile	1.16e-06	0.0071507	PA	TRUE	reported	PA	textfile	2	TRUE
rs17168776	T	G	T	G	-0.0599831	-0.00126795	0.0756938	0.0931664	FALSE	FALSE	FALSE	CHD	0.000697185	0.0689625	CHD	TRUE	reported	textfile	4.28e-06	0.013047	PA	TRUE	reported	PA	textfile	2	TRUE
rs849916	A	G	A	G	0.039143	-0.000689145	0.240142	0.262826	FALSE	FALSE	FALSE	CHD	0.000461831	0.135648	CHD	TRUE	reported	textfile	8.6e-07	0.00795379	PA	TRUE	reported	PA	textfile	2	TRUE
rs4738382	A	C	A	C	-0.0411807	0.000527511	0.221952	0.202278	FALSE	FALSE	FALSE	CHD	0.000505277	0.296486	CHD	TRUE	reported	textfile	5.84e-07	0.00824181	PA	TRUE	reported	PA	textfile	2	TRUE
rs755147	G	C	G	C	0.0384618	-0.000441309	0.279463	0.269274	FALSE	TRUE	FALSE	CHD	0.000461797	0.339259	CHD	TRUE	reported	textfile	4.83e-07	0.00764194	PA	TRUE	reported	PA	textfile	2	TRUE
rs11781011	C	T	C	T	-0.0326448	-0.000390051	0.46795	0.414222	FALSE	FALSE	FALSE	CHD	0.000412728	0.34463	CHD	TRUE	reported	textfile	1.79e-06	0.00683499	PA	TRUE	reported	PA	textfile	2	TRUE
rs4793879	T	C	T	C	-0.0315661	-0.000369157	0.493996	0.488352	FALSE	FALSE	FALSE	CHD	0.000410553	0.368563	CHD	TRUE	reported	textfile	3.9e-06	0.00683752	PA	TRUE	reported	PA	textfile	2	TRUE
rs10767734	T	C	T	C	-0.037891	-0.000334268	0.374139	0.364183	FALSE	FALSE	FALSE	CHD	0.000422273	0.428599	CHD	TRUE	reported	textfile	7.65e-08	0.00704908	PA	TRUE	reported	PA	textfile	2	TRUE
rs17701958	A	G	A	G	0.0495343	0.000391635	0.150351	0.212773	FALSE	FALSE	FALSE	CHD	0.000495934	0.429709	CHD	TRUE	reported	textfile	2.14e-07	0.00955072	PA	TRUE	reported	PA	textfile	2	TRUE
rs16828194	A	G	A	G	-0.0512517	0.000387522	0.110841	0.161322	FALSE	FALSE	FALSE	CHD	0.000552382	0.482962	CHD	TRUE	reported	textfile	3.1e-06	0.0109891	PA	TRUE	reported	PA	textfile	2	TRUE
rs7016540	C	A	C	A	-0.0321185	-0.000277615	0.537699	0.425949	FALSE	FALSE	FALSE	CHD	0.000414736	0.503255	CHD	TRUE	reported	textfile	3.09e-06	0.00688566	PA	TRUE	reported	PA	textfile	2	TRUE
rs72891716	A	G	A	G	-0.0710699	0.000583553	0.0526204	0.0459033	FALSE	FALSE	FALSE	CHD	0.00100704	0.562272	CHD	TRUE	reported	textfile	4.26e-06	0.0154564	PA	TRUE	reported	PA	textfile	2	TRUE
rs72786641	T	G	T	G	-0.0869062	0.000442448	0.0409323	0.0602399	FALSE	FALSE	FALSE	CHD	0.000860296	0.607045	CHD	TRUE	reported	textfile	7.17e-07	0.0175333	PA	TRUE	reported	PA	textfile	2	TRUE
rs6048778	G	A	G	A	-0.0356249	-0.000205147	0.634313	0.422133	FALSE	FALSE	FALSE	CHD	0.000410719	0.61744	CHD	TRUE	reported	textfile	5.09e-07	0.00709229	PA	TRUE	reported	PA	textfile	2	TRUE
rs60304293	C	G	C	G	0.0703593	0.000420221	0.0511539	0.0287237	FALSE	TRUE	FALSE	CHD	0.00121613	0.729689	CHD	TRUE	reported	textfile	4.41e-06	0.0153251	PA	TRUE	reported	PA	textfile	2	TRUE
rs142050731	A	C	A	C	-0.109029	0.000818792	0.0218063	0.00701585	FALSE	FALSE	FALSE	CHD	0.00256933	0.74997	CHD	TRUE	reported	textfile	4.18e-06	0.02369	PA	TRUE	reported	PA	textfile	2	TRUE
rs9695148	C	T	C	T	0.0442176	-0.000167357	0.160356	0.194858	FALSE	FALSE	FALSE	CHD	0.000528251	0.751385	CHD	TRUE	reported	textfile	2.14e-06	0.00932991	PA	TRUE	reported	PA	textfile	2	TRUE
rs35450523	A	G	A	G	0.0351488	0.000130343	0.271419	0.323142	FALSE	FALSE	FALSE	CHD	0.000434667	0.764277	CHD	TRUE	reported	textfile	4.45e-06	0.00765907	PA	TRUE	reported	PA	textfile	2	TRUE
rs139131704	C	A	C	A	-0.0763861	0.000649769	0.0463914	0.00771901	FALSE	FALSE	FALSE	CHD	0.00237291	0.784217	CHD	TRUE	reported	textfile	3.64e-06	0.0164955	PA	TRUE	reported	PA	textfile	2	TRUE
rs1836680	C	T	C	T	0.0951474	0.000167991	0.0279662	0.041176	FALSE	FALSE	FALSE	CHD	0.00102741	0.870117	CHD	TRUE	reported	textfile	4.39e-06	0.0207192	PA	TRUE	reported	PA	textfile	2	TRUE
rs17271549	C	G	C	G	0.0339457	-7.33e-05	0.306542	0.259766	FALSE	TRUE	FALSE	CHD	0.000463427	0.874267	CHD	TRUE	reported	textfile	4.18e-06	0.00737606	PA	TRUE	reported	PA	textfile	2	TRUE
rs79735214	C	T	C	T	-0.0841297	8.87e-05	0.0506499	0.0520461	FALSE	FALSE	FALSE	CHD	0.000913854	0.922707	CHD	TRUE	reported	textfile	1.21e-07	0.0158986	PA	TRUE	reported	PA	textfile	2	TRUE
rs9478607	C	G	C	G	0.0493493	-8.05e-06	0.12928	0.179945	FALSE	TRUE	FALSE	CHD	0.000540073	0.988107	CHD	TRUE	reported	textfile	1.29e-06	0.0101935	PA	TRUE	reported	PA	textfile	2	TRUE
rs12975912	G	A	G	A	0.180597	-0.00213437	0.0513434	0.0481427	FALSE	FALSE	FALSE	CHD	0.000949117	0.0245264	CHD	TRUE	reported	textfile	8.83e-08	0.0337611	PTB	TRUE	reported	PTB	textfile	2	TRUE
rs2946160	A	G	A	G	-0.0986625	-0.000955425	0.785435	0.260156	FALSE	FALSE	FALSE	CHD	0.000461043	0.0382378	CHD	TRUE	reported	textfile	2.14e-07	0.0190205	PTB	TRUE	reported	PTB	textfile	2	TRUE
rs28419237	C	G	C	G	0.0985904	0.000925263	0.155064	0.152606	FALSE	TRUE	FALSE	CHD	0.000575472	0.107873	CHD	TRUE	reported	textfile	3.9e-06	0.0213544	PTB	TRUE	reported	PTB	textfile	2	TRUE
rs148537967	T	C	T	C	0.24415	0.00164068	0.0241191	0.0345133	FALSE	FALSE	FALSE	CHD	0.00112719	0.145519	CHD	TRUE	reported	textfile	4.27e-07	0.0482841	PTB	TRUE	reported	PTB	textfile	2	TRUE
rs4906919	G	A	G	A	-0.0780132	0.000593033	0.361094	0.399787	FALSE	FALSE	FALSE	CHD	0.000432589	0.17041	CHD	TRUE	reported	textfile	2.75e-06	0.0166391	PTB	TRUE	reported	PTB	textfile	2	TRUE
rs8109033	T	C	T	C	0.0744141	0.000444874	0.555751	0.419431	FALSE	FALSE	FALSE	CHD	0.0004334	0.304669	CHD	TRUE	reported	textfile	4.67e-06	0.0162511	PTB	TRUE	reported	PTB	textfile	2	TRUE
rs28732155	A	C	A	G	0.905811	0.000995985	0.00348291	0.0412604	TRUE	FALSE	FALSE	CHD	0.00101944	0.328572	CHD	TRUE	reported	textfile	1.2e-06	0.186557	PTB	TRUE	reported	PTB	textfile	2	FALSE
rs1479107	G	A	G	A	-0.0872887	0.000457952	0.764635	0.179993	FALSE	FALSE	FALSE	CHD	0.000528737	0.386423	CHD	TRUE	reported	textfile	1.81e-06	0.0182852	PTB	TRUE	reported	PTB	textfile	2	TRUE
rs2031936	A	G	A	G	-0.100216	-0.000417634	0.163807	0.166853	FALSE	FALSE	FALSE	CHD	0.000544122	0.442763	CHD	TRUE	reported	textfile	4.02e-06	0.0217383	PTB	TRUE	reported	PTB	textfile	2	TRUE
rs141592655	T	C	T	C	-0.215719	-0.0011189	0.0332124	0.0211723	FALSE	FALSE	FALSE	CHD	0.00147447	0.447944	CHD	TRUE	reported	textfile	3.59e-06	0.0465556	PTB	TRUE	reported	PTB	textfile	2	TRUE
rs148298502	C	T	C	T	0.327838	0.00060257	0.0122009	0.0276979	FALSE	FALSE	FALSE	CHD	0.00124458	0.628277	CHD	TRUE	reported	textfile	7.45e-07	0.0662409	PTB	TRUE	reported	PTB	textfile	2	TRUE
rs6441042	G	C	G	C	-0.0783243	-0.000160137	0.519109	0.533725	FALSE	TRUE	TRUE	CHD	0.000407504	0.694342	CHD	TRUE	reported	textfile	6.81e-07	0.0157701	PTB	TRUE	reported	PTB	textfile	2	FALSE
rs7591150	C	G	C	G	-0.0774802	-0.000117347	0.619487	0.611853	FALSE	TRUE	FALSE	CHD	0.000416174	0.777969	CHD	TRUE	reported	textfile	1.56e-06	0.01613	PTB	TRUE	reported	PTB	textfile	2	TRUE
rs2492077	A	C	A	C	-0.0886154	3.6e-05	0.75562	0.262025	FALSE	FALSE	FALSE	CHD	0.000462776	0.938058	CHD	TRUE	reported	textfile	1.03e-06	0.018138	PTB	TRUE	reported	PTB	textfile	2	TRUE
rs3769996	A	G	A	G	0.115572	4.46e-05	0.10516	0.116717	FALSE	FALSE	FALSE	CHD	0.000633465	0.943855	CHD	TRUE	reported	textfile	4.34e-06	0.0251547	PTB	TRUE	reported	PTB	textfile	2	TRUE
rs147215730	A	G	A	G	-0.132908	0.00797398	0.0452463	0.00507417	FALSE	FALSE	FALSE	CHD	0.00296195	0.00710025	CHD	TRUE	reported	textfile	3.49e-06	0.0286453	SA	TRUE	reported	SA	textfile	2	TRUE
rs1290796	C	T	C	T	-0.119288	-0.00419385	0.942841	0.0131728	FALSE	FALSE	FALSE	CHD	0.00179955	0.0197809	CHD	TRUE	reported	textfile	8.36e-07	0.0242122	SA	TRUE	reported	SA	textfile	2	TRUE
rs11696612	G	A	G	A	-0.16765	0.0020892	0.0383428	0.0442507	FALSE	FALSE	FALSE	CHD	0.000997549	0.0362317	CHD	TRUE	reported	textfile	9.89e-08	0.0314616	SA	TRUE	reported	SA	textfile	2	TRUE
rs12121555	G	A	G	A	0.0729594	-0.00115064	0.154864	0.128131	FALSE	FALSE	FALSE	CHD	0.000628449	0.0671136	CHD	TRUE	reported	textfile	4.1e-06	0.0158396	SA	TRUE	reported	SA	textfile	2	TRUE
rs118081440	A	G	A	G	-0.68052	0.00311767	0.00227887	0.00854131	FALSE	FALSE	FALSE	CHD	0.00220692	0.157752	CHD	TRUE	reported	textfile	3.22e-06	0.146151	SA	TRUE	reported	SA	textfile	2	TRUE
rs62515194	A	T	A	T	-0.11443	0.00110682	0.0768014	0.0566818	FALSE	TRUE	FALSE	CHD	0.000880268	0.208621	CHD	TRUE	reported	textfile	2.4e-07	0.022154	SA	TRUE	reported	SA	textfile	2	TRUE
rs114302088	A	G	A	G	-0.228223	0.00161542	0.0182363	0.0258353	FALSE	FALSE	FALSE	CHD	0.00129718	0.213011	CHD	TRUE	reported	textfile	5.95e-07	0.0457114	SA	TRUE	reported	SA	textfile	2	TRUE
rs140557522	A	G	A	G	0.0897363	0.00150217	0.0988763	0.0271493	FALSE	FALSE	FALSE	CHD	0.00131952	0.254946	CHD	TRUE	reported	textfile	2.68e-06	0.0191175	SA	TRUE	reported	SA	textfile	2	TRUE
rs111479703	T	C	T	C	-0.17709	-0.00131173	0.0285399	0.0306941	FALSE	FALSE	FALSE	CHD	0.00117538	0.26442	CHD	TRUE	reported	textfile	1.16e-06	0.0364241	SA	TRUE	reported	SA	textfile	2	TRUE
rs117054283	C	T	C	T	0.134594	-0.00130326	0.0379584	0.0289273	FALSE	FALSE	FALSE	CHD	0.00122839	0.288716	CHD	TRUE	reported	textfile	4.31e-06	0.0292867	SA	TRUE	reported	SA	textfile	2	TRUE
rs2624524	T	C	T	C	-0.0597075	-0.000430348	0.299099	0.308477	FALSE	FALSE	FALSE	CHD	0.000440037	0.328085	CHD	TRUE	reported	textfile	2.47e-06	0.0126755	SA	TRUE	reported	SA	textfile	2	TRUE
rs7094415	T	C	T	C	-0.0534571	0.000353765	0.547083	0.437405	FALSE	FALSE	FALSE	CHD	0.000416292	0.395437	CHD	TRUE	reported	textfile	4.74e-06	0.0116826	SA	TRUE	reported	SA	textfile	2	TRUE
rs140657628	G	A	G	A	-0.280321	0.000632505	0.0112644	0.0265415	FALSE	FALSE	FALSE	CHD	0.00126928	0.618261	CHD	TRUE	reported	textfile	2.06e-06	0.0590442	SA	TRUE	reported	SA	textfile	2	TRUE
rs7850545	C	G	C	G	0.0626772	0.000162698	0.233709	0.259392	FALSE	TRUE	FALSE	CHD	0.000465612	0.726768	CHD	TRUE	reported	textfile	3.87e-06	0.0135712	SA	TRUE	reported	SA	textfile	2	TRUE
rs75593361	C	T	C	T	0.281039	0.000544258	0.00818835	0.0129578	FALSE	FALSE	FALSE	CHD	0.00185984	0.7698	CHD	TRUE	reported	textfile	3.26e-06	0.0603911	SA	TRUE	reported	SA	textfile	2	TRUE
rs1511817	A	G	A	G	0.0572371	9.93e-05	0.682036	0.312157	FALSE	FALSE	FALSE	CHD	0.000438989	0.821031	CHD	TRUE	reported	textfile	4.06e-06	0.0124203	SA	TRUE	reported	SA	textfile	2	TRUE
rs72843020	G	A	G	A	-0.7596	0.000248941	0.00189632	0.0073156	FALSE	FALSE	FALSE	CHD	0.00238469	0.916859	CHD	TRUE	reported	textfile	4.59e-06	0.165756	SA	TRUE	reported	SA	textfile	2	TRUE
rs139497936	C	T	C	T	-0.114086	0.00364397	0.0175017	0.0161107	FALSE	FALSE	FALSE	CHD	0.00173988	0.0362277	CHD	TRUE	reported	textfile	3.47e-06	0.0245839	SD	TRUE	reported	SD	textfile	2	TRUE
rs78630851	T	C	T	C	-0.0756071	-0.00222672	0.0450691	0.0343677	FALSE	FALSE	FALSE	CHD	0.00112946	0.0486688	CHD	TRUE	reported	textfile	1.09e-06	0.0155113	SD	TRUE	reported	SD	textfile	2	TRUE
rs189195	G	A	G	A	0.0498269	0.00104535	0.901862	0.132254	FALSE	FALSE	FALSE	CHD	0.000600862	0.0819035	CHD	TRUE	reported	textfile	4.45e-06	0.010857	SD	TRUE	reported	SD	textfile	2	TRUE
rs56318008	T	C	T	C	-0.047621	-0.000810332	0.164342	0.148095	FALSE	FALSE	FALSE	CHD	0.000572257	0.156769	CHD	TRUE	reported	textfile	4.47e-08	0.00870421	SD	TRUE	reported	SD	textfile	2	TRUE
rs55778287	C	G	C	G	0.0943627	0.00119868	0.0275292	0.0562013	FALSE	TRUE	FALSE	CHD	0.00088731	0.176724	CHD	TRUE	reported	textfile	1.83e-06	0.0197792	SD	TRUE	reported	SD	textfile	2	TRUE
rs11164227	T	A	T	A	-0.058982	0.00106355	0.0697452	0.0424639	FALSE	TRUE	FALSE	CHD	0.00103691	0.305036	CHD	TRUE	reported	textfile	4.07e-06	0.0128004	SD	TRUE	reported	SD	textfile	2	TRUE
rs1149869	C	T	C	T	-0.0687553	-0.000816478	0.0530935	0.0661816	FALSE	FALSE	FALSE	CHD	0.000815611	0.316798	CHD	TRUE	reported	textfile	1.72e-06	0.0143712	SD	TRUE	reported	SD	textfile	2	TRUE
rs143653437	T	C	T	C	-0.113599	-0.00222872	0.0182169	0.00860048	FALSE	FALSE	FALSE	CHD	0.00228752	0.329911	CHD	TRUE	reported	textfile	4.09e-06	0.0246586	SD	TRUE	reported	SD	textfile	2	TRUE
rs72816291	T	C	T	C	-0.0492053	0.000937491	0.100345	0.0457816	FALSE	FALSE	FALSE	CHD	0.000972075	0.334835	CHD	TRUE	reported	textfile	4.42e-06	0.0107185	SD	TRUE	reported	SD	textfile	2	TRUE
rs72981208	T	C	T	C	-0.0664528	0.000646088	0.0566409	0.0439407	FALSE	FALSE	FALSE	CHD	0.000997794	0.517298	CHD	TRUE	reported	textfile	2.2e-06	0.0140359	SD	TRUE	reported	SD	textfile	2	TRUE
rs2803068	C	T	C	T	-0.0301256	-0.000250315	0.425475	0.462707	FALSE	FALSE	FALSE	CHD	0.000409729	0.541247	CHD	TRUE	reported	textfile	4.05e-06	0.00653685	SD	TRUE	reported	SD	textfile	2	TRUE
rs13014982	A	G	A	G	0.033456	0.000232881	0.345162	0.333075	FALSE	FALSE	FALSE	CHD	0.000432768	0.590494	CHD	TRUE	reported	textfile	8.6e-07	0.00679832	SD	TRUE	reported	SD	textfile	2	TRUE
rs9597010	A	T	A	T	-0.0393919	0.000260974	0.170911	0.192669	FALSE	TRUE	FALSE	CHD	0.000521656	0.616879	CHD	TRUE	reported	textfile	4.79e-06	0.00861228	SD	TRUE	reported	SD	textfile	2	TRUE
rs697194	A	G	A	G	-0.0301132	-0.000197113	0.48344	0.455501	FALSE	FALSE	FALSE	CHD	0.000408453	0.629391	CHD	TRUE	reported	textfile	3.29e-06	0.00647372	SD	TRUE	reported	SD	textfile	2	TRUE
rs8004200	G	C	G	C	0.0328111	-0.000187619	0.480278	0.438679	FALSE	TRUE	TRUE	CHD	0.000409461	0.646802	CHD	TRUE	reported	textfile	3.85e-07	0.00646361	SD	TRUE	reported	SD	textfile	2	FALSE
rs1557557	G	A	G	A	0.0445311	-0.00022731	0.873827	0.107455	FALSE	FALSE	FALSE	CHD	0.000655894	0.728918	CHD	TRUE	reported	textfile	4.55e-06	0.00971313	SD	TRUE	reported	SD	textfile	2	TRUE
rs2347923	A	C	A	C	-0.0408421	0.000107728	0.675025	0.339876	FALSE	FALSE	FALSE	CHD	0.000428983	0.801718	CHD	TRUE	reported	textfile	2.99e-09	0.0068848	SD	TRUE	reported	SD	textfile	2	TRUE
rs77839245	A	G	A	G	-0.142418	0.000230681	0.0127373	0.0312121	FALSE	FALSE	FALSE	CHD	0.00117381	0.8442	CHD	TRUE	reported	textfile	8.86e-07	0.0289733	SD	TRUE	reported	SD	textfile	2	TRUE
Abbreviations: GDM, gestational diabetes mellitus; HDPs, hypertensive disorders in pregnancy; GH, gestational hypertension; PA, pregnancy with abortive outcomes; PTB, preterm birth;SA, spontaneous abortion; SD, spontaneous delivery; FG, fasting glucose; FI, fasting insulin; 2hGlu, 2-hour post-challenge glucose; HbA1c, glycated hemoglobin; CHD, coronary heart disease.

## Sheet: Table S6
Table S6. Results for the Mendelian randomization (MR) estimates and sensitivity analysis in training sets.
Exposure	Outcome	Methods	SNP (N)	OR (95% CI)	P	Heterogeneity		Pleiotropy		MR-PRESSO
						Q value	P	Intercept	P	P
GDM	Diabetes	Inverse variance weighted	4	1.01 (1, 1.01)	0.0112554	10.71	0.03	0.0002	0.89	0.1
		Weighted median	4	1.01 (1, 1.01)	0.0180544
		MR Egger	4	1.01 (0.99, 1.02)	0.614495
	Fasting glucose	Inverse variance weighted	4	1.02 (0.96, 1.08)	0.542677	11.34	0.01	-0.02	0.37	0.15
		Weighted median	4	1.01 (0.97, 1.05)	0.722382
		MR Egger	4	1.14 (0.93, 1.4)	0.325315
	Fasting insulin	Inverse variance weighted	8	1 (0.98, 1.03)	0.862041	16.07	0.04	0.0002	0.94	0.18
		Weighted median	8	1.02 (1, 1.05)	0.0741617
		MR Egger	8	1.1 (1.03, 1.18)	0.025197
	2h Glucose	Inverse variance weighted	4	0.94 (0.81, 1.08)	0.377747	159.86	3.47e-29	0.01	0.63	0.001
		Weighted median	4	0.91 (0.82, 1.01)	0.0760303
		MR Egger	4	2.14 (0.9, 5.04)	0.225551
	Glycated hemoglobin	Inverse variance weighted	4	1.01 (0.99, 1.04)	0.395561	21.51	0.0006	0.007	0.42	0.01
		Weighted median	4	1.02 (1, 1.04)	0.0301043
		MR Egger	4	1.02 (0.84, 1.24)	0.864181
	Stroke	Inverse variance weighted	9	1.02 (0.97, 1.07)	0.470601	9.67	0.29	0.004	0.72	0.33
		Weighted median	9	1 (0.94, 1.05)	0.882425
		MR Egger	9	1 (0.9, 1.11)	0.997074
	CHD	Inverse variance weighted	9	1.08 (1.04, 1.13)	0.000416361	8.08	0.43	0.006	0.49	0.44
		Weighted median	9	1.06 (1.01, 1.11)	0.0304742
		MR Egger	9	1.05 (0.96, 1.15)	0.337704
HDPs	Diabetes	Inverse variance weighted	9	1 (1, 1.01)	0.14454	72.91	3.4e-11	-0.001	0.34	<2E-04
		Weighted median	9	1 (1, 1.01)	0.365634
		MR Egger	9	1.02 (1, 1.03)	0.0332156
	Fasting glucose	Inverse variance weighted	9	1 (0.98, 1.01)	0.578329	8.24	0.41	-0.002	0.49	0.48
		Weighted median	9	0.99 (0.98, 1.01)	0.547146
		MR Egger	9	1.01 (0.96, 1.07)	0.601719
	Fasting insulin	Inverse variance weighted	11	1 (0.99, 1.02)	0.670675	37.2	0.0001	0.001	0.79	0.0002
		Weighted median	11	1.01 (0.99, 1.03)	0.387468
		MR Egger	11	1.03 (0.97, 1.08)	0.375322
	2h Glucose	Inverse variance weighted	12	0.99 (0.94, 1.05)	0.711041	3.69	0.98	-0.007	0.5	0.98
		Weighted median	12	1 (0.93, 1.07)	0.920836
		MR Egger	12	1.06 (0.87, 1.3)	0.580813
	Glycated hemoglobin	Inverse variance weighted	10	0.99 (0.98, 0.99)	0.0028323	31.24	0.0005	0.003	0.41	0.002
		Weighted median	10	0.99 (0.98, 1)	0.0633317
		MR Egger	10	0.99 (0.96, 1.03)	0.7771
	Stroke	Inverse variance weighted	12	1.11 (1.04, 1.18)	0.00166269	9.58	0.57	-0.0008	0.95	0.59
		Weighted median	12	1.11 (1.02, 1.22)	0.021772
		MR Egger	12	1.12 (0.86, 1.45)	0.412546
	CHD	Inverse variance weighted	11	1.3 (1.2, 1.4)	3.11e-11	38.57	0.0001	0.01	0.58	0.002
		Weighted median	11	1.25 (1.13, 1.38)	1.11e-05
		MR Egger	11	1.22 (0.91, 1.64)	0.224351
GH	Diabetes	Inverse variance weighted	6	1 (1, 1.01)	0.39539	11.9579	0.0353698	-0.00149161	0.114774	0.066
		Weighted median	6	1 (1, 1.01)	0.327724
		MR Egger	6	1.01 (1, 1.03)	0.0851103
	Fasting glucose	Inverse variance weighted	4	1 (0.98, 1.02)	0.813702	0.445034	0.93079	0.000474886	0.924575	0.9386
		Weighted median	4	1 (0.98, 1.03)	0.894917
		MR Egger	4	1 (0.93, 1.08)	0.971668
	Fasting insulin	Inverse variance weighted	4	1.01 (0.98, 1.04)	0.368201	4.9182	0.177886	-0.000414554	0.961371	0.2682
		Weighted median	4	1.01 (0.98, 1.04)	0.65978
		MR Egger	4	1.02 (0.89, 1.16)	0.824059
	2h Glucose	Inverse variance weighted	4	1.01 (0.92, 1.11)	0.790103	0.556835	0.906239	0.00680005	0.771057	0.8788
		Weighted median	4	1.03 (0.92, 1.14)	0.639988
		MR Egger	4	0.96 (0.68, 1.35)	0.826773
	Glycated hemoglobin	Inverse variance weighted	4	0.99 (0.97, 1.01)	0.458049	5.82563	0.120409	0.003197	0.534741	0.204
		Weighted median	4	0.99 (0.97, 1.01)	0.148475
		MR Egger	4	0.94 (0.89, 0.99)	0.150771
	Stroke	Inverse variance weighted	6	1.09 (0.99, 1.2)	0.082044	2.32009	0.803312	0.00380345	0.818877	0.8262
		Weighted median	6	1.1 (0.97, 1.24)	0.140727
		MR Egger	6	1.05 (0.8, 1.39)	0.729879
	CHD	Inverse variance weighted	6	1.11 (1.01, 1.22)	0.0389549	5.83672	0.322433	0.00975651	0.547638	0.3728
		Weighted median	6	1.05 (0.94, 1.19)	0.381344
		MR Egger	6	1.03 (0.8, 1.32)	0.847294
SA	Diabetes	Inverse variance weighted	14	1 (1, 1.01)	0.862693	23.82	0.03	-0.0002	0.7	0.02
		Weighted median	14	1 (0.99, 1.01)	0.896457
		MR Egger	14	1 (0.99, 1.01)	0.683728
	Fasting glucose	Inverse variance weighted	13	0.99 (0.97, 1.01)	0.321841	5.58	0.94	0.001	0.54	0.92
		Weighted median	13	0.99 (0.97, 1.02)	0.435896
		MR Egger	13	0.98 (0.95, 1.02)	0.311774
	Fasting insulin	Inverse variance weighted	13	0.99 (0.96, 1.01)	0.374944	18.4	0.1	0.0007	0.8	0.14
		Weighted median	13	1 (0.97, 1.03)	0.808914
		MR Egger	13	0.98 (0.93, 1.04)	0.520801
	2h Glucose	Inverse variance weighted	13	0.96 (0.88, 1.04)	0.319919	10.71	0.55	-0.002	0.8	0.53
		Weighted median	13	0.99 (0.87, 1.12)	0.87221
		MR Egger	13	0.97 (0.82, 1.16)	0.777004
	Glycated hemoglobin	Inverse variance weighted	13	1 (0.99, 1.02)	0.776376	14.93	0.25	0.0008	0.62	0.21
		Weighted median	13	1.01 (0.99, 1.03)	0.382452
		MR Egger	13	1 (0.97, 1.03)	0.781602
	Stroke	Inverse variance weighted	13	1.03 (0.93, 1.13)	0.590301	6.36	0.9	-0.002	0.84	0.91
		Weighted median	13	1.06 (0.93, 1.21)	0.378024
		MR Egger	13	1.04 (0.87, 1.25)	0.65342
	CHD	Inverse variance weighted	14	0.98 (0.89, 1.09)	0.70488	9.63	0.72	-0.003	0.76	0.73
		Weighted median	14	1 (0.87, 1.15)	0.979551
		MR Egger	14	1.01 (0.83, 1.22)	0.946752
PA	Diabetes	Inverse variance weighted	23	1 (1, 1.01)	0.797459	21.87	0.47	-0.0003	0.41	0.47
		Weighted median	23	1 (0.99, 1.01)	0.753992
		MR Egger	23	1.01 (0.99, 1.03)	0.393464
	Fasting glucose	Inverse variance weighted	25	0.99 (0.97, 1.01)	0.241342	20.73	0.65	0.001	0.55	0.66
		Weighted median	25	0.99 (0.96, 1.02)	0.529126
		MR Egger	25	0.96 (0.88, 1.05)	0.38329
	Fasting insulin	Inverse variance weighted	25	0.97 (0.95, 1)	0.0687465	28.31	0.25	0.002	0.49	0.26
		Weighted median	25	0.96 (0.93, 1)	0.0280079
		MR Egger	25	0.94 (0.85, 1.04)	0.260248
	2h Glucose	Inverse variance weighted	25	0.94 (0.84, 1.04)	0.213978	24.55	0.43	0.002	0.82	0.44
		Weighted median	25	0.94 (0.81, 1.1)	0.443527
		MR Egger	25	0.89 (0.59, 1.34)	0.588466
	Glycated hemoglobin	Inverse variance weighted	25	1.02 (1.01, 1.04)	0.0117742	30.24	0.18	0.002	0.22	0.18
		Weighted median	25	1.03 (1.01, 1.06)	0.00406167
		MR Egger	25	0.98 (0.92, 1.05)	0.58609
	Stroke	Inverse variance weighted	22	0.96 (0.86, 1.08)	0.496734	14.56	0.84	-0.002	0.87	0.84
		Weighted median	22	0.98 (0.84, 1.15)	0.787319
		MR Egger	22	0.99 (0.66, 1.51)	0.980601
	CHD	Inverse variance weighted	24	0.96 (0.86, 1.08)	0.542632	21.13	0.57	0.004	0.66	0.59
		Weighted median	24	0.96 (0.83, 1.12)	0.61748
		MR Egger	24	0.88 (0.57, 1.35)	0.562314
PTB	Diabetes	Inverse variance weighted	12	1 (1, 1)	0.986058	23.13	0.02	0.0007	0.31	0.02
		Weighted median	12	1 (0.99, 1)	0.427499
		MR Egger	12	0.99 (0.98, 1.01)	0.342771
	Fasting glucose	Inverse variance weighted	11	1 (0.99, 1.02)	0.761826	6.81	0.74	0.002	0.48	0.72
		Weighted median	11	1 (0.98, 1.02)	0.711335
		MR Egger	11	0.99 (0.95, 1.03)	0.583083
	Fasting insulin	Inverse variance weighted	12	1.02 (1, 1.04)	0.106103	16.01	0.14	0.002	0.45	0.13
		Weighted median	12	1.02 (0.99, 1.04)	0.14167
		MR Egger	12	1 (0.94, 1.05)	0.888968
	2h Glucose	Inverse variance weighted	12	1.03 (0.97, 1.11)	0.326494	7.48	0.76	0.01	0.18	0.75
		Weighted median	12	1.02 (0.93, 1.11)	0.660273
		MR Egger	12	0.91 (0.76, 1.09)	0.347347
	Glycated hemoglobin	Inverse variance weighted	11	1 (0.99, 1.02)	0.647802	37.87	8.22e-05	0.002	0.6	<2E-04
		Weighted median	11	1.01 (0.99, 1.02)	0.497906
		MR Egger	11	0.98 (0.94, 1.03)	0.451885
	Stroke	Inverse variance weighted	12	1.01 (0.93, 1.09)	0.832719	13.16	0.28	0.01	0.38	0.31
		Weighted median	12	0.99 (0.91, 1.09)	0.911412
		MR Egger	12	0.93 (0.76, 1.13)	0.463104
	CHD	Inverse variance weighted	11	0.99 (0.92, 1.07)	0.858829	9.86	0.45	-0.008	0.48	0.45
		Weighted median	11	0.99 (0.9, 1.09)	0.849146
		MR Egger	11	1.07 (0.87, 1.3)	0.55173
SD	Diabetes	Inverse variance weighted	20	1 (0.99, 1.01)	0.961471	38.76	0.005	-0.0004	0.42	0.009
		Weighted median	20	1.01 (1, 1.01)	0.206816
		MR Egger	20	1.01 (0.99, 1.03)	0.463464
	Fasting glucose	Inverse variance weighted	21	1.01 (0.98, 1.05)	0.514271	34.64	0.02	0.0004	0.85	0.02
		Weighted median	21	1.04 (1, 1.08)	0.0798276
		MR Egger	21	1 (0.92, 1.09)	0.93141
	Fasting insulin	Inverse variance weighted	21	1 (0.97, 1.03)	0.900266	24.9	0.21	-0.0005	0.82	0.21
		Weighted median	21	1.01 (0.97, 1.05)	0.528888
		MR Egger	21	1.01 (0.93, 1.09)	0.87206
	2h Glucose	Inverse variance weighted	21	1.03 (0.9, 1.18)	0.687814	25.45	0.18	-0.01	0.15	0.21
		Weighted median	21	1.05 (0.88, 1.26)	0.581339
		MR Egger	21	1.29 (0.93, 1.77)	0.140091
	Glycated hemoglobin	Inverse variance weighted	21	1 (0.98, 1.03)	0.819438	37.92	0.009	0.002	0.15	0.01
		Weighted median	21	1.01 (0.98, 1.04)	0.608944
		MR Egger	21	0.96 (0.9, 1.02)	0.217607
	Stroke	Inverse variance weighted	19	1.1 (0.96, 1.26)	0.182714	14.87	0.67	0.005	0.55	0.65
		Weighted median	19	1.05 (0.87, 1.28)	0.600266
		MR Egger	19	1 (0.73, 1.38)	0.990234
	CHD	Inverse variance weighted	17	0.94 (0.82, 1.08)	0.40015	3.66	0.999	0.001	0.88	0.998
		Weighted median	17	0.94 (0.78, 1.13)	0.512267
		MR Egger	17	0.92 (0.65, 1.3)	0.636152
Abbreviations: GDM, gestational diabetes mellitus; HDPs, hypertensive disorders in pregnancy; GH, gestational hypertension; PA, pregnancy with abortive outcomes; PTB, preterm birth;SA, spontaneous abortion; SD, spontaneous delivery; CHD, coronary heart disease.

## Sheet: Table S7
Table S7. Results for the Mendelian randomization (MR) estimates and sensitivity analysis in validation sets.
Exposure	Outcome	Methods	SNP (N)	OR (95% CI)	P	Heterogeneity		Pleiotropy		MR-PRESSO
						Q value	P	Intercept	P	P
GDM	Diabetes	Inverse variance weighted	7	1.01 (1, 1.01)	0.00129314	23.7463	0.00126239	4.00354e-05	0.982718	0.0076
		Weighted median	7	1.01 (1, 1.01)	0.00224423
		MR Egger	7	1 (0.98, 1.02)	0.958728
	Fasting glucose	Inverse variance weighted	3	1.06 (1, 1.13)	0.0550459	3.46178	0.177127	-0.0132669	0.717495	NA
		Weighted median	3	1.03 (0.97, 1.1)	0.275069
		MR Egger	3	1.14 (0.85, 1.53)	0.550629
	Fasting insulin	Inverse variance weighted	4	1 (0.98, 1.03)	0.818636	23.9944	0.000217653	-0.0013913	0.884352	0.0198
		Weighted median	4	1.01 (0.98, 1.03)	0.539763
		MR Egger	4	1.03 (0.99, 1.08)	0.284892
	2h Glucose	Inverse variance weighted	4	0.86 (0.78, 0.96)	0.00609537	24.7773	0.000153829	-0.00842116	0.858463	0.0218
		Weighted median	4	0.85 (0.77, 0.95)	0.00390749
		MR Egger	4	0.83 (0.67, 1.03)	0.234159
	Glycated hemoglobin	Inverse variance weighted	5	1.15 (1.09, 1.22)	4.92482e-07	546.449	6.42e-112	0.0513648	0.231816	<2E-04
		Weighted median	5	1.16 (1.11, 1.21)	1.8006e-10
		MR Egger	5	1.04 (0.81, 1.33)	0.802638
	Stroke	Inverse variance weighted	11	1 (1, 1)	0.315924	7.02751	0.722845	-0.000169256	0.561909	0.7562
		Weighted median	11	1 (1, 1)	0.182405
		MR Egger	11	1 (1, 1)	0.342478
	CHD	Inverse variance weighted	11	1 (1, 1)	0.0596818	5.04446	0.888189	-0.000126868	0.733261	0.8968
		Weighted median	11	1 (1, 1)	0.232933
		MR Egger	11	1 (1, 1.01)	0.263216
HDPs	Diabetes	Inverse variance weighted	8	1 (1, 1.01)	0.50581	17.6424	0.0240733	-0.00198055	0.0699994	0.0356
		Weighted median	8	1 (1, 1.01)	0.196914
		MR Egger	8	1.01 (1, 1.03)	0.210885
	Fasting glucose	Inverse variance weighted	11	1 (0.97, 1.04)	0.823533	24.7097	0.00592369	-0.0092709	0.206143	0.0076
		Weighted median	11	1 (0.97, 1.04)	0.808537
		MR Egger	11	1.11 (0.96, 1.27)	0.201945
	Fasting insulin	Inverse variance weighted	5	1.04 (0.99, 1.08)	0.116498	5.8565	0.210124	0.00584595	0.694195	0.2978
		Weighted median	5	1.02 (0.97, 1.07)	0.511349
		MR Egger	5	0.98 (0.76, 1.26)	0.894519
	2h Glucose	Inverse variance weighted	5	1.04 (0.87, 1.25)	0.662082	1.56414	0.815222	0.0103924	0.842744	0.8238
		Weighted median	5	1.07 (0.86, 1.32)	0.549504
		MR Egger	5	0.94 (0.39, 2.32)	0.909091
	Glycated hemoglobin	Inverse variance weighted	7	1.05 (0.98, 1.12)	0.159243	150.573	6.71e-28	-0.0184364	0.298474	<2E-04
		Weighted median	7	1.03 (0.98, 1.07)	0.24756
		MR Egger	7	1.03 (0.82, 1.3)	0.803828
	Stroke	Inverse variance weighted	5	1 (1, 1.01)	0.0380127	5.40422	0.248277	0.00130044	0.104139	0.368
		Weighted median	5	1 (1, 1.01)	0.12744
		MR Egger	5	0.99 (0.98, 1)	0.236542
	CHD	Inverse variance weighted	13	1 (1, 1.01)	0.00980578	21.2658	0.0466205	0.00053447	0.458835	0.0578
		Weighted median	13	1 (1, 1.01)	0.283352
		MR Egger	13	1 (0.99, 1.01)	0.921694
GH	Diabetes	Inverse variance weighted	5	1 (1, 1.01)	0.328736	1.94806	0.745311	-0.000803495	0.365923	0.7622
		Weighted median	5	1 (1, 1.01)	0.395782
		MR Egger	5	1.01 (1, 1.02)	0.262263
	Fasting glucose	Inverse variance weighted	5	1 (0.96, 1.03)	0.829342	0.499663	0.973534	5.18742e-05	0.992419	0.9734
		Weighted median	5	1 (0.95, 1.05)	0.958793
		MR Egger	5	1 (0.91, 1.09)	0.925895
	Fasting insulin	Wald ratio	1	1 (0.91, 1.10)	0.980055	NA	NA	NA	NA	NA
	2h Glucose	Wald ratio	1	0.97 (0.60, 1.59)	0.916376	NA	NA	NA	NA	NA
	Glycated hemoglobin	Inverse variance weighted	5	1 (0.97, 1.03)	0.993007	3.43976	0.487097	0.003197	0.534741	0.543
		Weighted median	5	1 (0.95, 1.04)	0.893326
		MR Egger	5	0.97 (0.9, 1.06)	0.569732
	Stroke	Inverse variance weighted	6	1 (1, 1)	0.739205	4.56617	0.47108	-0.00019117	0.716563	0.5162
		Weighted median	6	1 (1, 1)	0.800434
		MR Egger	6	1 (0.99, 1.01)	0.828512
	CHD	Inverse variance weighted	6	1 (1, 1.01)	0.586836	4.06488	0.540113	0.000674611	0.324084	0.554
		Weighted median	6	1 (1, 1.01)	0.658771
		MR Egger	6	1 (0.99, 1.01)	0.46117
SA	Diabetes	Inverse variance weighted	15	1 (1, 1)	0.542241	12.8977	0.534594	-0.000132236	0.716918	0.4876
		Weighted median	15	1 (0.99, 1)	0.675318
		MR Egger	15	1 (0.99, 1)	0.859634
	Fasting glucose	Inverse variance weighted	15	1 (0.97, 1.02)	0.929	4.21701	0.994013	-0.000575255	0.81246	0.9946
		Weighted median	15	1 (0.97, 1.04)	0.81811
		MR Egger	15	1 (0.97, 1.04)	0.91847
	Fasting insulin	Inverse variance weighted	4	1.04 (0.93, 1.15)	0.511878	5.72425	0.125824	0.0429515	0.52099	0.23
		Weighted median	4	1.03 (0.93, 1.14)	0.614796
		MR Egger	4	0.5 (0.08, 3.21)	0.539797
	2h Glucose	Inverse variance weighted	3	0.87 (0.58, 1.3)	0.493395	0.701204	0.704264	-0.128316	0.609251	NA
		Weighted median	3	0.93 (0.57, 1.52)	0.762717
		MR Egger	3	7.77 (0.02, 3472.77)	0.629355
	Glycated hemoglobin	Inverse variance weighted	15	0.99 (0.96, 1.01)	0.243286	16.5334	0.281896	0.00390624	0.0967454	0.3374
		Weighted median	15	0.98 (0.95, 1.02)	0.326093
		MR Egger	15	0.97 (0.94, 1)	0.0512499
	Stroke	Inverse variance weighted	17	1 (1, 1)	0.0797315	20.924	0.181449	0.000273512	0.253777	0.228
		Weighted median	17	1 (0.99, 1)	0.0123991
		MR Egger	17	1 (0.99, 1)	0.0541799
	CHD	Inverse variance weighted	17	1 (0.99, 1)	0.182748	28.272	0.0293334	9.48908e-05	0.795086	0.0476
		Weighted median	17	1 (0.99, 1)	0.318652
		MR Egger	17	1 (0.99, 1)	0.291824
PA	Diabetes	Inverse variance weighted	22	1 (1, 1.01)	0.307743	28.6317	0.123128	0.000146104	0.789138	0.1282
		Weighted median	22	1 (0.99, 1.01)	0.353736
		MR Egger	22	1 (0.98, 1.03)	0.962041
	Fasting glucose	Inverse variance weighted	23	0.98 (0.94, 1.03)	0.504361	27.7551	0.18394	0.0015999	0.64508	0.1828
		Weighted median	23	0.97 (0.91, 1.03)	0.302557
		MR Egger	23	0.95 (0.81, 1.11)	0.527343
	Fasting insulin	Inverse variance weighted	12	0.94 (0.88, 1.01)	0.0735546	4.80211	0.94037	0.00058873	0.943184	0.943
		Weighted median	12	0.96 (0.88, 1.05)	0.362846
		MR Egger	12	0.93 (0.64, 1.36)	0.716585
	2h Glucose	Inverse variance weighted	12	0.8 (0.58, 1.11)	0.181633	11.7443	0.383168	-0.00730269	0.866707	0.3858
		Weighted median	12	0.85 (0.55, 1.33)	0.481462
		MR Egger	12	0.96 (0.13, 7.15)	0.966647
	Glycated hemoglobin	Inverse variance weighted	21	1.08 (1.04, 1.12)	0.000113841	64.2798	5.09e-06	0.00224438	0.640603	<2E-04
		Weighted median	21	1.06 (1, 1.12)	0.0373558
		MR Egger	21	1.02 (0.9, 1.15)	0.797076
	Stroke	Inverse variance weighted	25	1 (1, 1.01)	0.390854	21.4531	0.611875	0.000272772	0.322515	0.6166
		Weighted median	25	1 (1, 1.01)	0.29138
		MR Egger	25	1 (0.98, 1.01)	0.487394
	CHD	Inverse variance weighted	24	1 (1, 1.01)	0.250219	43.4113	0.00892431	9.91775e-05	0.836597	0.0114
		Weighted median	24	1 (0.99, 1.01)	0.727515
		MR Egger	24	0.99 (0.98, 1.01)	0.291798
PTB	Diabetes	Inverse variance weighted	11	1 (1, 1.01)	0.493536	8.96451	0.535475	0.000903258	0.12327	0.503
		Weighted median	11	1 (0.99, 1.01)	0.950012
		MR Egger	11	0.99 (0.98, 1)	0.238039
	Fasting glucose	Inverse variance weighted	11	1.01 (0.99, 1.04)	0.351597	12.6189	0.245769	-0.000790493	0.853988	0.2576
		Weighted median	11	1.02 (0.98, 1.06)	0.3703
		MR Egger	11	1.02 (0.95, 1.1)	0.602687
	Fasting insulin	Inverse variance weighted	4	1.03 (0.96, 1.11)	0.362441	6.93321	0.0740573	0.00705654	0.897556	0.1426
		Weighted median	4	1.01 (0.95, 1.08)	0.761235
		MR Egger	4	0.96 (0.37, 2.51)	0.947274
	2h Glucose	Inverse variance weighted	4	1.32 (1.04, 1.67)	0.0203917	1.19212	0.754895	-0.0913292	0.547084	0.7978
		Weighted median	4	1.33 (1, 1.77)	0.0479443
		MR Egger	4	3.29 (0.27, 40.33)	0.449402
	Glycated hemoglobin	Inverse variance weighted	11	1.03 (1, 1.05)	0.0392092	12.2457	0.268952	0.00775811	0.0390918	0.272
		Weighted median	11	1.03 (1, 1.07)	0.0563582
		MR Egger	11	0.96 (0.91, 1.02)	0.24276
	Stroke	Inverse variance weighted	13	1 (1, 1)	0.355539	10.7027	0.554553	-0.000161014	0.611227	0.5752
		Weighted median	13	1 (1, 1)	0.762829
		MR Egger	13	1 (0.99, 1.01)	0.908973
	CHD	Inverse variance weighted	13	1 (1, 1.01)	0.328098	17.809	0.121614	-5.1411e-05	0.920358	0.128
		Weighted median	13	1 (1, 1.01)	0.383661
		MR Egger	13	1 (0.99, 1.01)	0.652394
SD	Diabetes	Inverse variance weighted	17	1 (1, 1.01)	0.249219	14.8976	0.53215	-0.000501308	0.281675	0.5412
		Weighted median	17	1.01 (1, 1.02)	0.273452
		MR Egger	17	1.01 (1, 1.04)	0.159746
	Fasting glucose	Inverse variance weighted	17	1 (0.93, 1.08)	0.90301	32.2927	0.00915782	-0.00508352	0.243046	0.0114
		Weighted median	17	1.02 (0.95, 1.1)	0.570792
		MR Egger	17	1.12 (0.93, 1.34)	0.26169
	Fasting insulin	Inverse variance weighted	7	1.02 (0.91, 1.13)	0.777277	8.37441	0.211936	-0.0168095	0.298315	0.2068
		Weighted median	7	1.06 (0.93, 1.2)	0.405698
		MR Egger	7	1.53 (0.76, 3.1)	0.287116
	2h Glucose	Inverse variance weighted	7	1.29 (0.82, 2.01)	0.269063	1.44571	0.963019	-0.00539329	0.930214	0.9654
		Weighted median	7	1.19 (0.69, 2.06)	0.537075
		MR Egger	7	1.47 (0.09, 25.09)	0.80179
	Glycated hemoglobin	Inverse variance weighted	16	1.01 (0.94, 1.08)	0.785574	45.6503	0.000110253	0.00319293	0.504332	0.0002
		Weighted median	16	0.97 (0.9, 1.05)	0.440915
		MR Egger	16	0.9 (0.76, 1.06)	0.223494
	Stroke	Inverse variance weighted	17	1 (1, 1.01)	0.140126	18.3728	0.302521	-0.000167699	0.600249	0.3142
		Weighted median	17	1 (1, 1.01)	0.26281
		MR Egger	17	1.01 (0.99, 1.02)	0.292832
	CHD	Inverse variance weighted	17	1 (1, 1.01)	0.265668	19.3521	0.250829	0.000121081	0.774737	0.2704
		Weighted median	17	1.01 (1, 1.02)	0.135974
		MR Egger	17	1 (0.99, 1.02)	0.853288
Abbreviation: GDM, gestational diabetes mellitus; HDPs, hypertensive disorders in pregnancy; GH, gestational hypertension; PA, pregnancy with abortive outcomes; PTB, preterm birth;SA, spontaneous abortion; SD, spontaneous delivery; CHD, coronary heart disease; NA, not applicable.
